# Supplementary material for: Genomic imprinting analyses identify maternal effects as a cause of phenotypic variability in type 1 diabetes and rheumatoid arthritis
Source: Sci Rep. 2020 Jul 14;10:11562. doi: 10.1038/s41598-020-68212-x (PMC7360775; doi:10.1038/s41598-020-68212-x)
Supplement: Supplementary file 2 — Supplementary Information 2. [file 41598_2020_68212_MOESM2_ESM.xlsx]

## Sheet: Description
Descritions of datasets (in sheets)
VCE_T1D	contains estimated variance components for type 1 diabetes
VCE_RA	contains estimated variance components for rheumatoid arthritis
Effects_T1D	contains estimated effects and their standard errors for type 1 diabetes
Effects_RA	contains estimated effects and their standard errors for rheumatoid arthritis
Abbreviations	Meaning
T1D	type 1 diabetes
RA	rheumatoid arthritis
Lin	linear model
Thr	threshold model
Mendel	Mendelian model (existence of imprinting not assumed)
Imprinting	imprinting model (existence of imprinting assumed)
g	random gametic effect
c	random maternal environmental effect
m	random maternal genetic effect
e	random residual effect
SE	standard error of estimated variance component
rel	relative
mat	maternal
NA	not available
NC	not converged
effect	estimated fixed effect
seEffect	standard error of estimated fixed effect
Fixed effects
sex	sex
noOff	number of offspring
SEI	social economic index
b_yr	birth year
leg(beob,-3)	time an individual was under observation considered by the Legendre polynomials from the years under observation up to order three (linear, quadratic, cubic)
SEI_mut	social economic index of the mother
county	medical region
singleChild	being a single child or not
sex.noOff	interaction between sex and number of offspring
sex.SEI	interaction between sex and social economic index
sex.b_yr	interaction between sex and birth year

## Sheet: VCE_T1D
Variance components	Lin_Mendel_g_e_estimate	Lin_Mendel_g_e_SE	Lin_Mendel_g_c_e_estimate	Lin_Mendel_g_c_e_SE	Lin_Mendel_g_m_e_estimate	Lin_Mendel_g_m_e_SE	Lin_Mendel_g_c_m_e_estimate	Lin_Mendel_g_c_m_e_SE	Thr_Mendel_g_e_estimate	Thr_Mendel_g_e_SE	Thr_Mendel_g_c_e_estimate	Thr_Mendel_g_c_e_SE	Thr_Mendel_g_m_e_estimate	Thr_Mendel_g_m_e_SE	Thr_Mendel_g_c_m_e_estimate	Thr_Mendel_g_c_m_e_SE	Lin_Imprinting_g_c_e_estimate	Lin_Imprinting_g_c_e_SE	Thr_Imprinting_g_c_e_estimate	Thr_Imprinting_g_c_e_SE
Gametic_variance	0.00817103	0.000533705	0.0045652	0.000554702	0.00106875	0.000757979	0.00456377	0.000554529	0.0728625	0.0201278	7.13352e-08	0	8.32426e-08	0	4.51163e-09	0	NA	NA	NA	NA
Gametic_variance_sire	NA	NA	NA	NA	NA	NA	NA	NA	NA	NA	NA	NA	NA	NA	NA	NA	0.0132148	0.00508262	NC	NC
Gametic_covariance	NA	NA	NA	NA	NA	NA	NA	NA	NA	NA	NA	NA	NA	NA	NA	NA	-0.00315259	0.00508482	NC	NC
Gametic_variance_dam	NA	NA	NA	NA	NA	NA	NA	NA	NA	NA	NA	NA	NA	NA	NA	NA	0.0111166	0.00524368	NC	NC
Additive_genetic_variance	0.016342	0.0010674	0.0091304	0.0011089	0.0021375	0.0015124	0.0091275	0.0011089	0.14572	0.040283	1.4267e-07	0	1.6649e-07	0	9.0233e-09	0	0.024331	0.010054	NC	NC
Maternal_environmental_variance	NA	NA	0.0171658	0.00168623	NA	NA	0.0171674	0.00168639	NA	NA	0.161093	0.0398745	NA	NA	1.51538e-07	0	0.0100027	0.00505187	NC	NC
Maternal_genetic variance	NA	NA	NA	NA	0.0161791	0.00160666	1.04357e-08	0	NA	NA	NA	NA	0.18033	0.0394595	0.18033	0.0394595	NA	NA	NA	NA
Residual_variance	0.0798701	0.00108608	0.0695849	0.00173312	0.0777422	0.00120587	0.0695876	0.00173319	3.28	NA	3.28	NA	3.28	NA	3.28	NA	0.0615466	0.00550506	3.28	NA
Phenotypic_variance	0.088041	0.00066141	0.091316	0.00070958	0.09499	0.00090108	0.091319	0.0007096	3.3529	0.020141	3.4411	0.039883	3.4603	0.039496	3.4693	0.039496	0.095881	0.00051088	NC	NC
Heritabiliy_mendel	0.1856	0.0131	0.1	0.0127	0.0225	0.0161	0.1	0.0127	0.0435	0.0118	0	0	0	0	0	0	NA	NA	NA	NA
Heritabiliy_imprinting	NA	NA	NA	NA	NA	NA	NA	NA	NA	NA	NA	NA	NA	NA	NA	NA	0.2538	0.1048	NC	NC
Rel_mat_environ_variance_mendel	NA	NA	0.188	0.0181	NA	NA	0.188	0.0181			0.0468	0.011	NA	NA	0	0	NA	NA	NA	NA
Rel_mat_environ_variance_imprinting	NA	NA	NA	NA	NA	NA	NA	NA	NA	NA	NA	NA	NA	NA	NA	NA	0.1043	0.0527	NC	NC
Rel_mat_genetic_variance_mendel	NA	NA	NA	NA	0.1703	0.0159	0	0			NA	NA	0.0521	0.0108	0.052	0.0108	NA	NA	NA	NA
Rel_mat_genetic_variance_imprinting	NA	NA	NA	NA	NA	NA	NA	NA	NA	NA	NA	NA	NA	NA	NA	NA	NA	NA	NA	NA

## Sheet: VCE_RA
Variance components	Lin_Mendel_g_e_estimate	Lin_Mendel_g_e_SE	Lin_Mendel_g_c_e_estimate	Lin_Mendel_g_c_e_SE	Lin_Mendel_g_m_e_estimate	Lin_Mendel_g_m_e_SE	Lin_Mendel_g_c_m_e_estimate	Lin_Mendel_g_c_m_e_SE	Thr_Mendel_g_e_estimate	Thr_Mendel_g_e_SE	Thr_Mendel_g_c_e_estimate	Thr_Mendel_g_c_e_SE	Thr_Mendel_g_m_e_estimate	Thr_Mendel_g_m_e_SE	Thr_Mendel_g_c_m_e_estimate	Thr_Mendel_g_c_m_e_SE	Lin_Imprinting_g_c_e_estimate	Lin_Imprinting_g_c_e_SE	Lin_Imprinting_g_m_e_estimate	Lin_Imprinting_g_m_e_SE
Gametic_variance	0.00781408	0.00229826	0.00642997	0.00236396	7.33783e-08	0	4.86954e-08	0	0.0432048	0.0268353	0.0432047	0.0268352	0.0108956	0.181593	0.0108956	0.181593	NA	NA	NA	NA
Gametic_variance_sire	NA	NA	NA	NA	NA	NA	NA	NA	NA	NA	NA	NA	NA	NA	NA	NA	0.0131544	0.0107823	0.00137546	0.0275092
Gametic_covariance	NA	NA	NA	NA	NA	NA	NA	NA	NA	NA	NA	NA	NA	NA	NA	NA	-0.0225398	0.0100624	0.000343843	0.0343843
Gametic_variance_dam	NA	NA	NA	NA	NA	NA	NA	NA	NA	NA	NA	NA	NA	NA	NA	NA	0.0463952	0.0107396	0.00137547	0.0687735
Additive_genetic_variance	0.015628	0.0045908	0.01286	0.0047317	1.4676e-07	5.8975e-09	9.7391e-08	6.5492e-09	0.08641	0.053701	0.086409	0.053701	0.021791	0.34969	0.021791	0.34969	0.05955	0.017729	0.0027509	0.11567
Maternal_environmental_variance	NA	NA	0.0229593	0.00889895	NA	NA	0.00773354	0.010741	NA	NA	9.59175e-08	0	NA	NA	6.06635e-09	0	1.9089e-08	0	NA	NA
Maternal_genetic variance	NA	NA	NA	NA	0.0244502	0.00529225	0.021392	0.0065419	NA	NA	NA	NA	0.065851	0.346584	0.0658509	0.346584	NA	NA	0.0228713	0.0571782
Residual_variance	0.141999	0.0047333	0.121851	0.00899934	0.133241	0.00535535	0.12855	0.00864492	3.28	NA	3.28	NA	3.28	NA	3.28	NA	0.0981589	0.0176863	0.132064	0.0600291
Phenotypic_variance	0.14981	0.0026699	0.15124	0.0027483	0.15769	0.0015462	0.15768	0.0015459	3.3322	0.026851	3.3322	0.026851	3.3657	0.1801	3.3657	0.1801	0.15771	0.0015471	0.15769	0.0015456
Heritabiliy_mendel	0.1043	0.0322	0.085	0.0326	0	0	0	0	0.0259	0.0159	0.0259	0.0159	0.0065	0.1042	0.0065	0.1042	NA	NA	NA	NA
Heritabiliy_imprinting	NA	NA	NA	NA	NA	NA	NA	NA	NA	NA	NA	NA	NA	NA	NA	NA	0.3776	0.1122	0.0174	0.7335
Rel_mat_environ_variance_mendel	NA	NA	0.1518	0.0582	NA	NA	0.049	0.0681	NA	NA	0	0	NA	NA	0	0	NA	NA	NA	NA
Rel_mat_environ_variance_imprinting	NA	NA	NA	NA	NA	NA	NA	NA	NA	NA	NA	NA	NA	NA	NA	NA	0	0	NA	NA
Rel_mat_genetic_variance_mendel	NA	NA	NA	NA	0.1551	0.0334	0.1357	0.0414	NA	NA	NA	NA	0.0196	0.1032	0.0196	0.1032	NA	NA	NA	NA
Rel_mat_genetic_variance_imprinting	NA	NA	NA	NA	NA	NA	NA	NA	NA	NA	NA	NA	NA	NA	NA	NA	NA	NA	0.145	0.3623

## Sheet: Effects_T1D
Model_Term	Level	Lin_Mendel_g_e_effect	Lin_Mendel_g_e_seEffect	Lin_Mendel_g_c_e_effect	Lin_Mendel_g_c_e_seEffect	Lin_Mendel_g_m_e_effect	Lin_Mendel_g_m_e_seEffect	Lin_Mendel_g_c_m_e_effect	Lin_Mendel_g_c_m_e_seEffect	Thr_Mendel_g_e_effect	Thr_Mendel_g_e_seEffect	Thr_Mendel_g_c_e_effect	Thr_Mendel_g_c_e_seEffect	Thr_Mendel_g_m_e_effect	Thr_Mendel_g_m_e_seEffect	Thr_Mendel_g_c_m_e_effect	Thr_Mendel_g_c_m_e_seEffect	Lin_Imprinting_g_c_e_effect	Lin_Imprinting_g_c_e_seEffect	Thr_Imprinting_g_c_e_effect	Thr_Imprinting_g_c_e_seEffect
sex.b_yr	2.00194	0	0	0	0	0	0	0	0	0	0	0	0	0	0	0	0	0	0	0	0
sex.b_yr	2.00195	0	0	0	0	0	0	0	0	0	0	0	0	0	0	0	0	0	0	0	0
sex.b_yr	2.00195	0	0	0	0	0	0	0	0	0	0	0	0	0	0	0	0	0	0	0	0
sex.b_yr	2.00195	0	0	0	0	0	0	0	0	0	0	0	0	0	0	0	0	0	0	0	0
sex.b_yr	2.00195	0	0	0	0	0	0	0	0	0	0	0	0	0	0	0	0	0	0	0	0
sex.b_yr	2.00195	0	0	0	0	0	0	0	0	0	0	0	0	0	0	0	0	0	0	0	0
sex.b_yr	2.00195	0	0	0	0	0	0	0	0	0	0	0	0	0	0	0	0	0	0	0	0
sex.b_yr	2.00195	0	0	0	0	0	0	0	0	0	0	0	0	0	0	0	0	0	0	0	0
sex.b_yr	2.00195	0	0	0	0	0	0	0	0	0	0	0	0	0	0	0	0	0	0	0	0
sex.b_yr	2.00195	0	0	0	0	0	0	0	0	0	0	0	0	0	0	0	0	0	0	0	0
sex.b_yr	2.00195	0	0	0	0	0	0	0	0	0	0	0	0	0	0	0	0	0	0	0	0
sex.b_yr	2.00196	0	0	0	0	0	0	0	0	0	0	0	0	0	0	0	0	0	0	0	0
sex.b_yr	2.00196	0	0	0	0	0	0	0	0	0	0	0	0	0	0	0	0	0	0	0	0
sex.b_yr	2.00196	0	0	0	0	0	0	0	0	0	0	0	0	0	0	0	0	0	0	0	0
sex.b_yr	2.00196	0	0	0	0	0	0	0	0	0	0	0	0	0	0	0	0	0	0	0	0
sex.b_yr	2.00196	0	0	0	0	0	0	0	0	0	0	0	0	0	0	0	0	0	0	0	0
sex.b_yr	2.00196	0	0	0	0	0	0	0	0	0	0	0	0	0	0	0	0	0	0	0	0
sex.b_yr	2.00196	0	0	0	0	0	0	0	0	0	0	0	0	0	0	0	0	0	0	0	0
sex.b_yr	2.00196	0	0	0	0	0	0	0	0	0	0	0	0	0	0	0	0	0	0	0	0
sex.b_yr	2.00196	0	0	0	0	0	0	0	0	0	0	0	0	0	0	0	0	0	0	0	0
sex.b_yr	2.00196	0	0	0	0	0	0	0	0	0	0	0	0	0	0	0	0	0	0	0	0
sex.b_yr	2.00197	0	0	0	0	0	0	0	0	0	0	0	0	0	0	0	0	0	0	0	0
sex.b_yr	2.00197	0	0	0	0	0	0	0	0	0	0	0	0	0	0	0	0	0	0	0	0
sex.b_yr	2.00197	0	0	0	0	0	0	0	0	0	0	0	0	0	0	0	0	0	0	0	0
sex.b_yr	2.00197	0	0	0	0	0	0	0	0	0	0	0	0	0	0	0	0	0	0	0	0
sex.b_yr	2.00197	0	0	0	0	0	0	0	0	0	0	0	0	0	0	0	0	0	0	0	0
sex.b_yr	2.00197	0	0	0	0	0	0	0	0	0	0	0	0	0	0	0	0	0	0	0	0
sex.b_yr	2.00197	0	0	0	0	0	0	0	0	0	0	0	0	0	0	0	0	0	0	0	0
sex.b_yr	2.00197	0	0	0	0	0	0	0	0	0	0	0	0	0	0	0	0	0	0	0	0
sex.b_yr	2.00197	0	0	0	0	0	0	0	0	0	0	0	0	0	0	0	0	0	0	0	0
sex.b_yr	2.00197	0	0	0	0	0	0	0	0	0	0	0	0	0	0	0	0	0	0	0	0
sex.b_yr	2.00197	0	0	0	0	0	0	0	0	0	0	0	0	0	0	0	0	0	0	0	0
sex.b_yr	2.00198	0	0	0	0	0	0	0	0	0	0	0	0	0	0	0	0	0	0	0	0
sex.b_yr	2.00198	0	0	0	0	0	0	0	0	0	0	0	0	0	0	0	0	0	0	0	0
sex.b_yr	2.00198	0	0	0	0	0	0	0	0	0	0	0	0	0	0	0	0	0	0	0	0
sex.b_yr	2.00198	0	0	0	0	0	0	0	0	0	0	0	0	0	0	0	0	0	0	0	0
sex.b_yr	2.00198	0	0	0	0	0	0	0	0	0	0	0	0	0	0	0	0	0	0	0	0
sex.b_yr	2.00198	0	0	0	0	0	0	0	0	0	0	0	0	0	0	0	0	0	0	0	0
sex.b_yr	2.00198	0	0	0	0	0	0	0	0	0	0	0	0	0	0	0	0	0	0	0	0
sex.b_yr	2.00198	0	0	0	0	0	0	0	0	0	0	0	0	0	0	0	0	0	0	0	0
sex.b_yr	2.00198	0	0	0	0	0	0	0	0	0	0	0	0	0	0	0	0	0	0	0	0
sex.b_yr	2.00198	0	0	0	0	0	0	0	0	0	0	0	0	0	0	0	0	0	0	0	0
sex.b_yr	2.00199	0	0	0	0	0	0	0	0	0	0	0	0	0	0	0	0	0	0	0	0
sex.b_yr	2.00199	0	0	0	0	0	0	0	0	0	0	0	0	0	0	0	0	0	0	0	0
sex.b_yr	2.00199	0	0	0	0	0	0	0	0	0	0	0	0	0	0	0	0	0	0	0	0
sex.b_yr	2.00199	0	0	0	0	0	0	0	0	0	0	0	0	0	0	0	0	0	0	0	0
sex.b_yr	2.00199	0	0	0	0	0	0	0	0	0	0	0	0	0	0	0	0	0	0	0	0
sex.b_yr	2.00199	0	0	0	0	0	0	0	0	0	0	0	0	0	0	0	0	0	0	0	0
sex.b_yr	2.00199	0	0	0	0	0	0	0	0	0	0	0	0	0	0	0	0	0	0	0	0
sex.b_yr	2.00199	0	0	0	0	0	0	0	0	0	0	0	0	0	0	0	0	0	0	0	0
sex.b_yr	2.00199	0	0	0	0	0	0	0	0	0	0	0	0	0	0	0	0	0	0	0	0
sex.b_yr	2.00199	0	0	0	0	0	0	0	0	0	0	0	0	0	0	0	0	0	0	0	0
sex.b_yr	2.002	0	0	0	0	0	0	0	0	0	0	0	0	0	0	0	0	0	0	0	0
sex.b_yr	2.002	0	0	0	0	0	0	0	0	0	0	0	0	0	0	0	0	0	0	0	0
sex.b_yr	2.002	0	0	0	0	0	0	0	0	0	0	0	0	0	0	0	0	0	0	0	0
sex.b_yr	2.002	0	0	0	0	0	0	0	0	0	0	0	0	0	0	0	0	0	0	0	0
sex.b_yr	2.002	0	0	0	0	0	0	0	0	0	0	0	0	0	0	0	0	0	0	0	0
sex.b_yr	2.002	0	0	0	0	0	0	0	0	0	0	0	0	0	0	0	0	0	0	0	0
sex.b_yr	2.002	0	0	0	0	0	0	0	0	0	0	0	0	0	0	0	0	0	0	0	0
sex.b_yr	2.002	0	0	0	0	0	0	0	0	0	0	0	0	0	0	0	0	0	0	0	0
sex.b_yr	2.002	0	0	0	0	0	0	0	0	0	0	0	0	0	0	0	0	0	0	0	0
sex.b_yr	2.00201	0	0	0	0	0	0	0	0	0	0	0	0	0	0	0	0	0	0	0	0
sex.b_yr	2.00201	0	0	0	0	0	0	0	0	0	0	0	0	0	0	0	0	0	0	0	0
sex.b_yr	2.00201	0	0	0	0	0	0	0	0	0	0	0	0	0	0	0	0	0	0	0	0
sex.b_yr	2.00201	0	0	0	0	0	0	0	0	0	0	0	0	0	0	0	0	0	0	0	0
sex.b_yr	2.00201	0	0	0	0	0	0	0	0	0	0	0	0	0	0	0	0	0	0	0	0
sex.b_yr	2.00201	0	0	0	0	0	0	0	0	0	0	0	0	0	0	0	0	0	0	0	0
sex.b_yr	2.00201	0	0	0	0	0	0	0	0	0	0	0	0	0	0	0	0	0	0	0	0
sex.b_yr	1.00194	0	0	0	0	0	0	0	0	0	0	0	0	0	0	0	0	0	0	0	0
sex.b_yr	1.00195	-0.006987	0.01765	-0.006486	0.01766	-0.007076	0.01765	-0.006485	0.01766	-0.7937	0.9279	-0.7949	0.9282	-0.7934	0.9287	-0.7934	0.9287	-0.006371	0.01766	-0.7949	0.9281
sex.b_yr	1.00195	-0.01106	0.01782	-0.008931	0.01782	-0.01098	0.01782	-0.00893	0.01782	-0.009261	0.7956	-0.0079	0.7958	-0.006826	0.7962	-0.006826	0.7962	-0.008793	0.01782	-0.008283	0.7957
sex.b_yr	1.00195	-0.003229	0.0181	-0.00183	0.01811	-0.003509	0.01811	-0.001829	0.01811	0.3203	0.7737	0.3191	0.7738	0.3211	0.7743	0.3211	0.7743	-0.001621	0.01811	0.3191	0.7737
sex.b_yr	1.00195	-0.01347	0.01834	-0.01209	0.01834	-0.01177	0.01834	-0.01209	0.01834	-0.2242	0.7203	-0.2216	0.7204	-0.2215	0.7209	-0.2215	0.7209	-0.01219	0.01834	-0.2222	0.7204
sex.b_yr	1.00195	-0.01514	0.01872	-0.01229	0.01872	-0.01434	0.01872	-0.01229	0.01872	0.2261	0.6919	0.2287	0.6921	0.2252	0.6926	0.2252	0.6926	-0.01208	0.01872	0.2282	0.6921
sex.b_yr	1.00195	-0.00788	0.01929	-0.006912	0.01928	-0.008681	0.01929	-0.006912	0.01928	0.3581	0.6912	0.3571	0.6915	0.3557	0.6919	0.3557	0.6919	-0.006717	0.01928	0.3572	0.6914
sex.b_yr	1.00195	-0.01167	0.02009	-0.01038	0.02008	-0.01181	0.02008	-0.01038	0.02008	0.3384	0.6757	0.3347	0.6758	0.3362	0.6763	0.3362	0.6763	-0.01017	0.02008	0.3352	0.6758
sex.b_yr	1.00195	-0.03256	0.01983	-0.03125	0.01982	-0.03301	0.01982	-0.03125	0.01982	-0.001729	0.6735	-0.004085	0.6737	-0.004694	0.6742	-0.004694	0.6742	-0.03111	0.01982	-0.003804	0.6737
sex.b_yr	1.00195	-0.01727	0.02023	-0.01655	0.02022	-0.01904	0.02023	-0.01655	0.02022	0.3161	0.665	0.3141	0.6651	0.3124	0.6656	0.3124	0.6656	-0.01632	0.02022	0.3144	0.6651
sex.b_yr	1.00195	-0.005673	0.02051	-0.004176	0.0205	-0.005214	0.02051	-0.004175	0.0205	0.4229	0.667	0.4212	0.6671	0.4222	0.6676	0.4222	0.6676	-0.004109	0.0205	0.4213	0.6671
sex.b_yr	1.00195	0.005521	0.02015	0.007144	0.02014	0.004831	0.02014	0.007145	0.02014	0.563	0.6596	0.5619	0.6598	0.5604	0.6603	0.5604	0.6603	0.007509	0.02014	0.562	0.6597
sex.b_yr	1.00196	-0.02322	0.02001	-0.02001	0.02	-0.02362	0.02	-0.02001	0.02	0.2981	0.6598	0.2989	0.66	0.296	0.6605	0.296	0.6605	-0.01966	0.02	0.2986	0.6599
sex.b_yr	1.00196	-0.01111	0.02015	-0.009463	0.02013	-0.01175	0.02014	-0.009461	0.02013	0.4481	0.6585	0.4475	0.6586	0.4445	0.6591	0.4445	0.6591	-0.009341	0.02013	0.4475	0.6586
sex.b_yr	1.00196	0.0124	0.02037	0.0149	0.02036	0.01336	0.02037	0.0149	0.02036	0.6486	0.6563	0.6485	0.6565	0.6476	0.657	0.6476	0.657	0.01508	0.02036	0.6484	0.6564
sex.b_yr	1.00196	-0.0009991	0.02031	0.00085	0.0203	-0.0004799	0.0203	0.0008512	0.0203	0.5325	0.6569	0.5318	0.6571	0.5311	0.6576	0.5311	0.6576	0.0009032	0.0203	0.5319	0.657
sex.b_yr	1.00196	0.0321	0.02032	0.03388	0.02031	0.03221	0.02031	0.03389	0.02031	0.7814	0.6561	0.7805	0.6562	0.779	0.6567	0.779	0.6567	0.0341	0.0203	0.7806	0.6562
sex.b_yr	1.00196	0.04536	0.02028	0.04798	0.02026	0.04731	0.02027	0.04798	0.02026	0.8139	0.6531	0.8138	0.6532	0.8138	0.6537	0.8138	0.6537	0.04802	0.02026	0.8138	0.6532
sex.b_yr	1.00196	0.02634	0.02002	0.02729	0.02001	0.02762	0.02001	0.02729	0.02001	0.7043	0.6518	0.7035	0.652	0.7029	0.6525	0.7029	0.6525	0.02737	0.02	0.7035	0.6519
sex.b_yr	1.00196	0.01509	0.01947	0.01761	0.01946	0.01636	0.01947	0.01761	0.01946	0.6298	0.6511	0.6301	0.6513	0.629	0.6518	0.629	0.6518	0.01762	0.01946	0.63	0.6512
sex.b_yr	1.00196	0.01658	0.01946	0.01884	0.01944	0.01821	0.01945	0.01884	0.01944	0.6262	0.6499	0.6258	0.6501	0.6249	0.6506	0.6249	0.6506	0.0189	0.01944	0.6258	0.65
sex.b_yr	1.00196	0.03436	0.01902	0.03628	0.01901	0.03571	0.01901	0.03629	0.01901	0.716	0.6489	0.7154	0.649	0.7149	0.6495	0.7149	0.6495	0.03647	0.01901	0.7154	0.649
sex.b_yr	1.00197	0.02703	0.01975	0.02795	0.01974	0.02807	0.01975	0.02795	0.01974	0.674	0.6494	0.6727	0.6496	0.6727	0.6501	0.6727	0.6501	0.02811	0.01974	0.6728	0.6495
sex.b_yr	1.00197	0.04225	0.01942	0.044	0.01941	0.04273	0.01941	0.044	0.01941	0.7488	0.6486	0.7478	0.6487	0.7466	0.6492	0.7466	0.6492	0.04383	0.01941	0.7479	0.6487
sex.b_yr	1.00197	0.07944	0.02029	0.07862	0.02029	0.07926	0.02028	0.07863	0.02029	0.9353	0.65	0.933	0.6502	0.9328	0.6507	0.9328	0.6507	0.07863	0.02029	0.9333	0.6501
sex.b_yr	1.00197	0.05235	0.02098	0.0521	0.02098	0.05313	0.02097	0.0521	0.02098	0.7746	0.6503	0.7727	0.6505	0.7729	0.651	0.7729	0.651	0.05186	0.02098	0.773	0.6504
sex.b_yr	1.00197	0.09535	0.02098	0.09753	0.02099	0.09744	0.02097	0.09753	0.02099	0.9559	0.6501	0.955	0.6503	0.9558	0.6508	0.9558	0.6508	0.09746	0.02098	0.955	0.6502
sex.b_yr	1.00197	0.09165	0.02121	0.09277	0.02122	0.09344	0.02121	0.09277	0.02122	0.9345	0.6502	0.9333	0.6504	0.9338	0.6509	0.9338	0.6509	0.09261	0.02122	0.9334	0.6503
sex.b_yr	1.00197	0.1089	0.0218	0.1109	0.02182	0.1109	0.0218	0.1109	0.02182	0.9949	0.6509	0.9945	0.6511	0.9951	0.6516	0.9951	0.6516	0.1111	0.02182	0.9944	0.651
sex.b_yr	1.00197	0.138	0.02224	0.1415	0.02227	0.1411	0.02225	0.1415	0.02227	1.101	0.6514	1.101	0.6515	1.102	0.6521	1.102	0.6521	0.1417	0.02227	1.101	0.6515
sex.b_yr	1.00197	0.1527	0.02307	0.1559	0.02308	0.1551	0.02307	0.1559	0.02308	1.166	0.6528	1.166	0.6529	1.166	0.6535	1.166	0.6535	0.1559	0.02308	1.166	0.6529
sex.b_yr	1.00198	0.1277	0.02423	0.1282	0.02426	0.129	0.02425	0.1282	0.02426	1.072	0.6549	1.07	0.6551	1.071	0.6556	1.071	0.6556	0.128	0.02426	1.07	0.655
sex.b_yr	1.00198	0.09263	0.02494	0.09132	0.02495	0.09268	0.02494	0.09132	0.02496	0.9339	0.657	0.9308	0.6572	0.9312	0.6577	0.9312	0.6577	0.09089	0.02495	0.9312	0.6571
sex.b_yr	1.00198	0.1825	0.02605	0.1835	0.02607	0.184	0.02605	0.1835	0.02607	1.376	0.6602	1.375	0.6604	1.375	0.6609	1.375	0.6609	0.183	0.02607	1.375	0.6603
sex.b_yr	1.00198	0.1237	0.02699	0.1268	0.02701	0.1263	0.02699	0.1268	0.02701	1.199	0.666	1.199	0.6662	1.199	0.6668	1.199	0.6668	0.1273	0.02701	1.199	0.6661
sex.b_yr	1.00198	0.1499	0.0275	0.15	0.02753	0.15	0.02751	0.15	0.02753	1.576	0.6753	1.575	0.6755	1.573	0.676	1.573	0.676	0.1499	0.02753	1.575	0.6754
sex.b_yr	1.00198	0.08604	0.02744	0.08892	0.02746	0.08887	0.02744	0.08892	0.02746	1.067	0.6708	1.067	0.671	1.067	0.6716	1.067	0.6716	0.08879	0.02746	1.067	0.6709
sex.b_yr	1.00198	0.0771	0.02787	0.07759	0.0279	0.0767	0.02789	0.0776	0.0279	1.217	0.6833	1.216	0.6835	1.213	0.6841	1.213	0.6841	0.07766	0.0279	1.216	0.6834
sex.b_yr	1.00198	0.03409	0.02926	0.03533	0.02928	0.03605	0.02926	0.03533	0.02928	0.867	0.6915	0.8652	0.6917	0.8659	0.6923	0.8659	0.6923	0.03585	0.02928	0.8654	0.6917
sex.b_yr	1.00198	0.04445	0.0285	0.04731	0.02853	0.0479	0.02851	0.04732	0.02853	1.197	0.7176	1.197	0.7178	1.199	0.7183	1.199	0.7183	0.04724	0.02852	1.197	0.7177
sex.b_yr	1.00198	0.08932	0.02897	0.08909	0.02899	0.08922	0.02897	0.08909	0.029	2.2	0.7601	2.199	0.7603	2.197	0.7608	2.197	0.7608	0.08887	0.02899	2.199	0.7603
sex.b_yr	1.00198	0.06309	0.02833	0.0648	0.02834	0.06354	0.02832	0.0648	0.02834	2.228	0.8144	2.226	0.8146	2.226	0.815	2.226	0.815	0.06476	0.02834	2.226	0.8145
sex.b_yr	1.00199	0.02529	0.02671	0.02741	0.02674	0.02751	0.02672	0.02741	0.02674	1.815	0.8589	1.816	0.859	1.815	0.8595	1.815	0.8595	0.02708	0.02674	1.816	0.859
sex.b_yr	1.00199	0.02285	0.02741	0.02469	0.02742	0.02533	0.02741	0.0247	0.02742	2.807	1.242	2.806	1.242	2.807	1.242	2.807	1.242	0.02463	0.02742	2.806	1.242
sex.b_yr	1.00199	0.01159	0.02576	0.01258	0.02577	0.01289	0.02576	0.01258	0.02577	2.449	1.258	2.448	1.258	2.448	1.258	2.448	1.258	0.01269	0.02577	2.448	1.258
sex.b_yr	1.00199	0.004342	0.02573	0.005801	0.02574	0.004836	0.02573	0.005802	0.02574	1.526	1.384	1.524	1.384	1.524	1.384	1.524	1.384	0.005824	0.02574	1.524	1.384
sex.b_yr	1.00199	0.0005169	0.02482	0.001653	0.02484	0.002766	0.02483	0.001654	0.02484	1.132	1.118	1.131	1.118	1.132	1.118	1.132	1.118	0.001753	0.02484	1.131	1.118
sex.b_yr	1.00199	-0.003253	0.02409	-0.001955	0.02411	-0.004153	0.0241	-0.001954	0.02411	0.7988	1.554	0.7973	1.554	0.7955	1.555	0.7955	1.555	-0.001939	0.0241	0.7975	1.554
sex.b_yr	1.00199	0.0002679	0.02421	0.001135	0.02422	-0.00019	0.02421	0.001136	0.02422	0.5307	9.576	0.5282	9.576	0.528	9.576	0.528	9.576	0.001371	0.02422	0.5285	9.576
sex.b_yr	1.00199	0.0003876	0.02433	0.001005	0.02435	0.001841	0.02434	0.001005	0.02435	0.5368	9.628	0.5339	9.628	0.536	9.628	0.536	9.628	0.0007747	0.02435	0.5343	9.628
sex.b_yr	1.00199	-0.006792	0.02506	-0.004141	0.02508	-0.005089	0.02507	-0.004139	0.02508	0.52	10.03	0.5219	10.03	0.5191	10.03	0.5191	10.03	-0.003932	0.02508	0.5216	10.03
sex.b_yr	1.00199	-0.004711	0.02605	-0.002048	0.02607	-0.003381	0.02605	-0.002046	0.02607	0.5286	10.55	0.5296	10.55	0.5277	10.55	0.5277	10.55	-0.002278	0.02607	0.5294	10.55
sex.b_yr	1.002	-0.003823	0.02668	-0.001502	0.0267	-0.001115	0.02669	-0.0015	0.0267	0.5378	10.87	0.539	10.87	0.5385	10.87	0.5385	10.87	-0.001482	0.02669	0.5387	10.87
sex.b_yr	1.002	-0.001641	0.02831	-0.0005653	0.02833	-0.0026	0.02832	-0.0005646	0.02833	0.5184	11.71	0.5158	11.71	0.515	11.71	0.515	11.71	-0.0005384	0.02833	0.5161	11.71
sex.b_yr	1.002	-0.004546	0.02848	-0.001907	0.02851	-0.004608	0.02849	-0.001906	0.02851	0.5177	11.8	0.5184	11.8	0.5151	11.8	0.5151	11.8	-0.001848	0.0285	0.5182	11.8
sex.b_yr	1.002	-0.001658	0.0291	-0.000735	0.02914	-0.000576	0.02912	-0.0007343	0.02914	0.5253	12.1	0.5235	12.1	0.5243	12.1	0.5243	12.1	-0.001072	0.02914	0.5237	12.1
sex.b_yr	1.002	-0.003075	0.02979	-0.002177	0.02981	-0.003657	0.0298	-0.002176	0.02981	0.5114	12.46	0.508	12.46	0.5084	12.46	0.5084	12.46	-0.002178	0.02981	0.5085	12.46
sex.b_yr	1.002	-0.006079	0.03193	-0.002486	0.03197	-0.003019	0.03194	-0.002484	0.03197	0.5234	13.54	0.5259	13.54	0.5243	13.54	0.5243	13.54	-0.002538	0.03197	0.5254	13.54
sex.b_yr	1.002	-0.00764	0.0331	-0.00428	0.03317	-0.005068	0.03314	-0.004277	0.03317	0.5144	14.12	0.5175	14.12	0.5148	14.12	0.5148	14.12	-0.004411	0.03317	0.5169	14.12
sex.b_yr	1.002	0.003474	0.03524	0.00205	0.03529	0.001698	0.03526	0.002049	0.03529	0.5246	15.18	0.5177	15.18	0.5202	15.18	0.5202	15.18	0.001849	0.03529	0.5187	15.18
sex.b_yr	1.002	-0.001045	0.03815	0.0003009	0.03821	-0.0006477	0.03817	0.0003019	0.03821	0.5349	16.59	0.5349	16.59	0.5328	16.59	0.5328	16.59	1.577e-05	0.03821	0.5348	16.59
sex.b_yr	1.00201	0.009337	0.04037	0.005493	0.04046	0.004079	0.04041	0.00549	0.04046	0.5315	17.67	0.5193	17.67	0.5243	17.67	0.5243	17.67	0.005289	0.04046	0.5212	17.67
sex.b_yr	1.00201	0.007047	0.04359	0.00347	0.04368	0.003395	0.04363	0.003468	0.04368	0.5221	19.21	0.5106	19.21	0.5164	19.21	0.5164	19.21	0.003699	0.04368	0.5123	19.21
sex.b_yr	1.00201	-0.006146	0.04771	-0.002338	0.04784	-0.004545	0.04777	-0.002335	0.04785	0.5348	21.19	0.5385	21.19	0.5339	21.19	0.5339	21.19	-0.002783	0.04784	0.5379	21.19
sex.b_yr	1.00201	-0.00605	0.05909	-0.002611	0.05926	-0.001015	0.05917	-0.002609	0.05926	0.5264	26.56	0.5303	26.56	0.53	26.56	0.53	26.56	-0.002208	0.05926	0.5296	26.56
sex.b_yr	1.00201	0.002746	0.06078	0.001641	0.06094	-0.006135	0.06085	0.001641	0.06094	0.5318	27.35	0.5263	27.35	0.5204	27.35	0.5204	27.35	0.002014	0.06094	0.527	27.35
sex.b_yr	1.00201	-0.006823	0.07681	-0.003461	0.07705	-0.008527	0.07692	-0.003458	0.07705	0.5252	34.84	0.5286	34.84	0.5209	34.84	0.5209	34.84	-0.003016	0.07704	0.528	34.84
sex.b_yr	1.00201	-0.04603	0.1351	-0.02392	0.1352	-0.02511	0.1352	-0.02391	0.1352	0.5044	61.8	0.5478	61.8	0.5223	61.8	0.5223	61.8	-0.02366	0.1352	0.5408	61.8
leg(beob,-3)	1	-0.3834	0.01624	-0.3813	0.01623	-0.3826	0.01623	-0.3813	0.01623	-2.282	0.1609	-2.281	0.1612	-2.282	0.1615	-2.282	0.1615	-0.381	0.01623	-2.281	0.1611
leg(beob,-3)	2	-0.1488	0.0125	-0.15	0.01249	-0.1494	0.01249	-0.15	0.01249	-1.278	0.1199	-1.278	0.1201	-1.277	0.1204	-1.277	0.1204	-0.1503	0.01249	-1.278	0.12
leg(beob,-3)	3	0.1907	0.007283	0.1909	0.00728	0.1908	0.00728	0.1909	0.00728	0.7014	0.08883	0.7012	0.08893	0.7011	0.08909	0.7011	0.08909	0.191	0.00728	0.7012	0.08891
SEI_mut	2	0	0	0	0	0	0	0	0	0	0	0	0	0	0	0	0	0	0	0	0
SEI_mut	4	0.02128	0.003306	0.02187	0.003321	0.02192	0.003316	0.02187	0.003321	0.2536	0.03645	0.2543	0.03652	0.254	0.03659	0.254	0.03659	0.02186	0.003321	0.2542	0.03651
SEI_mut	6	0.02126	0.006164	0.01851	0.006197	0.01974	0.006189	0.01851	0.006197	0.1479	0.1313	0.1475	0.1314	0.1475	0.1317	0.1475	0.1317	0.01843	0.006196	0.1475	0.1314
SEI_mut	5	-0.002172	0.005195	-0.002143	0.005217	-0.001544	0.005209	-0.002143	0.005217	-0.04982	0.05826	-0.05011	0.05836	-0.04948	0.05846	-0.04948	0.05846	-0.002158	0.005217	-0.05007	0.05833
SEI_mut	3	0.01731	0.003072	0.01807	0.003082	0.01789	0.00308	0.01807	0.003082	0.1641	0.0295	0.1648	0.02955	0.1643	0.02961	0.1643	0.02961	0.01811	0.003082	0.1647	0.02954
SEI_mut	1	0.009566	0.00569	0.009395	0.005713	0.009218	0.005704	0.009395	0.005713	0.04821	0.06922	0.0478	0.06932	0.04806	0.06944	0.04806	0.06944	0.009413	0.005713	0.04787	0.06929
county	5	0	0	0	0	0	0	0	0	0	0	0	0	0	0	0	0	0	0	0	0
county	10	-0.008216	0.01084	-0.007711	0.01072	-0.008114	0.01077	-0.00771	0.01072	-0.09473	0.113	-0.09422	0.113	-0.09442	0.1134	-0.09442	0.1134	-0.007864	0.01071	-0.0943	0.113
county	21	0.08276	0.008548	0.08112	0.008462	0.08193	0.008492	0.08112	0.008462	0.737	0.0829	0.7374	0.08295	0.7393	0.0832	0.7393	0.0832	0.08111	0.008458	0.7373	0.08293
county	25	-0.01769	0.009336	-0.0175	0.009233	-0.01761	0.009263	-0.0175	0.009233	-0.2331	0.09977	-0.2319	0.09981	-0.2326	0.1001	-0.2326	0.1001	-0.01747	0.009229	-0.2321	0.09979
county	2	0.0864	0.01899	0.08762	0.01899	0.08733	0.01899	0.08762	0.01899	1.061	0.2111	1.065	0.2114	1.064	0.2116	1.064	0.2116	0.08753	0.01899	1.064	0.2113
county	22	0.05356	0.009051	0.05215	0.008961	0.05269	0.008989	0.05215	0.00896	0.49	0.08913	0.4895	0.08919	0.4913	0.08946	0.4913	0.08946	0.05218	0.008957	0.4895	0.08917
county	18	0.04648	0.009025	0.04586	0.008931	0.04595	0.008963	0.04586	0.008931	0.4351	0.08872	0.4351	0.08878	0.4359	0.08904	0.4359	0.08904	0.04573	0.008926	0.4351	0.08875
county	6	0.001395	0.008581	0.001636	0.008496	0.001705	0.008521	0.001636	0.008496	0.0202	0.08718	0.02066	0.08723	0.02127	0.08748	0.02127	0.08748	0.001637	0.008493	0.02058	0.08721
county	1	0.07487	0.006739	0.0737	0.006669	0.074	0.00669	0.0737	0.006669	0.6547	0.06738	0.6548	0.06743	0.6561	0.06763	0.6561	0.06763	0.07363	0.006666	0.6547	0.06741
county	12	0.04698	0.007436	0.04594	0.007357	0.04631	0.007381	0.04594	0.007357	0.4282	0.07412	0.428	0.07417	0.4293	0.07439	0.4293	0.07439	0.04587	0.007354	0.428	0.07415
county	17	0.001877	0.009174	0.002271	0.009069	0.002177	0.009101	0.002271	0.009069	0.00358	0.09389	0.004647	0.09393	0.004453	0.09421	0.004453	0.09421	0.002243	0.009065	0.004471	0.09391
county	16	0.05034	0.008773	0.04964	0.008683	0.05003	0.008713	0.04964	0.008683	0.4628	0.08581	0.4625	0.08587	0.4639	0.08613	0.4639	0.08613	0.04966	0.008679	0.4625	0.08584
county	15	0.01319	0.008032	0.01299	0.007953	0.013	0.007978	0.01299	0.007953	0.1288	0.08108	0.1295	0.08113	0.1299	0.08136	0.1299	0.08136	0.0129	0.00795	0.1294	0.08111
county	14	0.04106	0.007451	0.04037	0.007377	0.04049	0.0074	0.04037	0.007377	0.3727	0.0746	0.3723	0.07465	0.3735	0.07487	0.3735	0.07487	0.04037	0.007374	0.3723	0.07463
county	11	0.04143	0.009159	0.04113	0.009067	0.04121	0.009096	0.04113	0.009067	0.394	0.09023	0.3949	0.09029	0.3957	0.09056	0.3957	0.09056	0.04106	0.009063	0.3947	0.09026
county	13	0.04291	0.009962	0.04251	0.009865	0.04274	0.009895	0.04251	0.009865	0.3948	0.09696	0.3955	0.09703	0.3968	0.09731	0.3968	0.09731	0.04237	0.00986	0.3953	0.097
county	4	0.04773	0.009142	0.04702	0.009057	0.04709	0.009083	0.04701	0.009057	0.444	0.08944	0.4446	0.08952	0.4452	0.08977	0.4452	0.08977	0.04699	0.009054	0.4444	0.08949
county	19	0.09469	0.008989	0.09295	0.008908	0.09335	0.008933	0.09295	0.008907	0.8092	0.08543	0.8092	0.08549	0.8109	0.08575	0.8109	0.08575	0.09284	0.008904	0.8091	0.08547
county	7	-0.03236	0.01098	-0.03207	0.01087	-0.03208	0.01091	-0.03207	0.01087	-0.3647	0.1195	-0.3633	0.1196	-0.3643	0.1199	-0.3643	0.1199	-0.03224	0.01087	-0.3636	0.1195
county	8	0.07029	0.009222	0.06918	0.009136	0.06971	0.009167	0.06918	0.009136	0.6335	0.08934	0.6335	0.08941	0.6349	0.08967	0.6349	0.08967	0.06907	0.009132	0.6335	0.08938
county	23	0.09906	0.01172	0.09767	0.01162	0.09851	0.01165	0.09767	0.01162	0.8633	0.1107	0.8649	0.1108	0.8676	0.1111	0.8676	0.1111	0.09758	0.01162	0.8645	0.1107
county	3	0.0734	0.009331	0.07128	0.009246	0.07196	0.009274	0.07128	0.009246	0.6452	0.08997	0.6447	0.09002	0.6466	0.09029	0.6466	0.09029	0.07116	0.009242	0.6447	0.09
county	24	-0.01514	0.009424	-0.01502	0.009323	-0.01494	0.009354	-0.01502	0.009323	-0.1714	0.09835	-0.1703	0.09839	-0.1698	0.09866	-0.1698	0.09866	-0.0151	0.00932	-0.1705	0.09836
county	20	0.0761	0.008953	0.07475	0.008866	0.07476	0.008894	0.07475	0.008866	0.686	0.08696	0.6862	0.08699	0.6885	0.08726	0.6885	0.08726	0.07468	0.008862	0.6861	0.08697
county	9	0.02218	0.01505	0.02183	0.0149	0.02199	0.01495	0.02183	0.0149	0.2058	0.1525	0.206	0.1525	0.2069	0.153	0.2069	0.153	0.0219	0.01489	0.2059	0.1525
county	999	0.1038	0.02811	0.1027	0.02811	0.1023	0.02811	0.1027	0.02811	2.124	0.6907	2.128	0.6914	2.122	0.6921	2.122	0.6921	0.1028	0.02811	2.127	0.6912
b_yr	1944	0	0	0	0	0	0	0	0	0	0	0	0	0	0	0	0	0	0	0	0
b_yr	1945	0.02892	0.01218	0.02853	0.01218	0.02914	0.01215	0.02853	0.01218	0.4682	0.5331	0.466	0.5333	0.4671	0.5333	0.4671	0.5333	0.0284	0.01218	0.4664	0.5332
b_yr	1946	0.04898	0.01247	0.04786	0.01248	0.04959	0.01245	0.04786	0.01248	0.4994	0.5272	0.4979	0.5274	0.5009	0.5274	0.5009	0.5274	0.04764	0.01248	0.4982	0.5274
b_yr	1947	0.06812	0.01288	0.06676	0.01288	0.06848	0.01285	0.06676	0.01288	0.7043	0.5145	0.7029	0.5147	0.7045	0.5147	0.7045	0.5147	0.06655	0.01288	0.7032	0.5147
b_yr	1948	0.09282	0.01356	0.09249	0.01356	0.09284	0.01353	0.09249	0.01356	1.601	0.4707	1.598	0.4709	1.601	0.4708	1.601	0.4708	0.09251	0.01356	1.599	0.4709
b_yr	1949	0.1203	0.01424	0.1187	0.01423	0.1211	0.01421	0.1187	0.01423	1.946	0.4639	1.942	0.4641	1.947	0.464	1.947	0.464	0.1184	0.01424	1.942	0.4641
b_yr	1950	0.1302	0.01489	0.1285	0.01489	0.1303	0.01487	0.1285	0.01489	1.988	0.4669	1.984	0.4671	1.988	0.467	1.988	0.467	0.1283	0.01489	1.985	0.4671
b_yr	1951	0.1617	0.01567	0.1603	0.01567	0.1613	0.01564	0.1603	0.01567	2.507	0.4561	2.506	0.4563	2.506	0.4562	2.506	0.4562	0.1601	0.01567	2.506	0.4562
b_yr	1952	0.1765	0.01611	0.1749	0.01611	0.1769	0.01609	0.1749	0.01611	2.612	0.4551	2.609	0.4552	2.612	0.4552	2.612	0.4552	0.1748	0.01611	2.609	0.4552
b_yr	1953	0.2015	0.01646	0.2	0.01646	0.202	0.01644	0.2	0.01646	2.849	0.4524	2.846	0.4526	2.85	0.4526	2.85	0.4526	0.1998	0.01646	2.847	0.4526
b_yr	1954	0.1857	0.01707	0.1839	0.01707	0.185	0.01705	0.1839	0.01707	2.638	0.4566	2.635	0.4568	2.636	0.4568	2.636	0.4568	0.1838	0.01707	2.636	0.4568
b_yr	1955	0.2092	0.01715	0.2069	0.01715	0.2091	0.01713	0.2069	0.01715	2.838	0.4541	2.834	0.4543	2.838	0.4543	2.838	0.4543	0.2066	0.01715	2.835	0.4543
b_yr	1956	0.2117	0.01757	0.2081	0.01757	0.2113	0.01755	0.2081	0.01757	2.807	0.4553	2.802	0.4555	2.806	0.4555	2.806	0.4555	0.2077	0.01757	2.803	0.4555
b_yr	1957	0.2085	0.01776	0.2062	0.01776	0.2088	0.01774	0.2062	0.01776	2.731	0.4562	2.726	0.4565	2.731	0.4564	2.731	0.4564	0.206	0.01776	2.727	0.4564
b_yr	1958	0.2097	0.01807	0.2073	0.01806	0.209	0.01804	0.2073	0.01806	2.742	0.4568	2.738	0.457	2.741	0.457	2.741	0.457	0.2071	0.01807	2.739	0.457
b_yr	1959	0.1938	0.01837	0.1921	0.01837	0.1935	0.01835	0.1921	0.01837	2.584	0.4584	2.581	0.4586	2.583	0.4586	2.583	0.4586	0.192	0.01837	2.581	0.4586
b_yr	1960	0.1708	0.01821	0.1677	0.01821	0.1698	0.01819	0.1677	0.01821	2.403	0.4588	2.4	0.459	2.403	0.459	2.403	0.459	0.1676	0.01821	2.4	0.459
b_yr	1961	0.1945	0.01852	0.1918	0.01852	0.1931	0.0185	0.1918	0.01852	2.593	0.458	2.589	0.4583	2.591	0.4582	2.591	0.4582	0.1916	0.01852	2.59	0.4582
b_yr	1962	0.1969	0.01835	0.1954	0.01836	0.1965	0.01834	0.1954	0.01836	2.577	0.4569	2.574	0.4572	2.577	0.4571	2.577	0.4571	0.1952	0.01836	2.574	0.4571
b_yr	1963	0.1701	0.01825	0.1672	0.01826	0.1689	0.01823	0.1671	0.01826	2.39	0.457	2.386	0.4573	2.389	0.4572	2.389	0.4572	0.1671	0.01826	2.387	0.4572
b_yr	1964	0.1786	0.0181	0.1763	0.01811	0.1776	0.01809	0.1763	0.01811	2.437	0.4558	2.434	0.456	2.437	0.456	2.437	0.456	0.1762	0.01812	2.435	0.456
b_yr	1965	0.1574	0.01806	0.1546	0.01808	0.1561	0.01805	0.1546	0.01808	2.297	0.4556	2.294	0.4559	2.296	0.4558	2.296	0.4558	0.1543	0.01809	2.294	0.4558
b_yr	1966	0.1639	0.01835	0.1619	0.01836	0.1628	0.01833	0.1619	0.01836	2.303	0.4555	2.3	0.4557	2.302	0.4557	2.302	0.4557	0.1616	0.01837	2.301	0.4557
b_yr	1967	0.1477	0.01825	0.1456	0.01827	0.1471	0.01824	0.1456	0.01827	2.2	0.4549	2.197	0.4552	2.2	0.4551	2.2	0.4551	0.1455	0.01827	2.198	0.4551
b_yr	1968	0.1078	0.01876	0.1062	0.01878	0.1073	0.01875	0.1062	0.01878	1.967	0.4559	1.964	0.4561	1.967	0.4561	1.967	0.4561	0.1059	0.01879	1.965	0.4561
b_yr	1969	0.1333	0.01911	0.1323	0.01913	0.1327	0.01909	0.1323	0.01913	2.083	0.4553	2.08	0.4555	2.082	0.4555	2.082	0.4555	0.1321	0.01913	2.08	0.4555
b_yr	1970	0.1066	0.01913	0.1038	0.01915	0.1051	0.01912	0.1038	0.01915	1.933	0.4548	1.93	0.455	1.932	0.455	1.932	0.455	0.1037	0.01915	1.93	0.455
b_yr	1971	0.09931	0.01917	0.09707	0.0192	0.09818	0.01916	0.09707	0.0192	1.873	0.454	1.87	0.4543	1.873	0.4542	1.873	0.4542	0.09687	0.0192	1.87	0.4542
b_yr	1972	0.0917	0.01956	0.08915	0.01958	0.09005	0.01955	0.08915	0.01958	1.803	0.4539	1.798	0.4542	1.801	0.4541	1.801	0.4541	0.08856	0.01959	1.799	0.4541
b_yr	1973	0.13	0.01979	0.1256	0.01981	0.1273	0.01978	0.1256	0.01981	1.954	0.4532	1.949	0.4535	1.952	0.4534	1.952	0.4534	0.125	0.01981	1.95	0.4534
b_yr	1974	0.1107	0.0204	0.1065	0.02042	0.1091	0.02038	0.1065	0.02042	1.826	0.4538	1.82	0.454	1.825	0.454	1.825	0.454	0.1062	0.02042	1.821	0.454
b_yr	1975	0.1491	0.02104	0.1458	0.02106	0.1468	0.02103	0.1458	0.02106	1.955	0.4542	1.949	0.4545	1.954	0.4544	1.954	0.4544	0.1455	0.02106	1.95	0.4544
b_yr	1976	0.2081	0.02166	0.2068	0.02167	0.2079	0.02164	0.2068	0.02167	2.196	0.4552	2.192	0.4554	2.197	0.4554	2.197	0.4554	0.2067	0.02167	2.192	0.4554
b_yr	1977	0.1498	0.02233	0.1456	0.02235	0.1473	0.02232	0.1456	0.02235	1.895	0.4558	1.888	0.456	1.894	0.456	1.894	0.456	0.1457	0.02235	1.889	0.456
b_yr	1978	0.2477	0.02341	0.2411	0.02343	0.2433	0.0234	0.2411	0.02343	2.339	0.4597	2.331	0.46	2.336	0.46	2.336	0.46	0.2402	0.02343	2.332	0.46
b_yr	1979	0.2607	0.02322	0.2565	0.02324	0.2584	0.02321	0.2565	0.02324	2.368	0.4599	2.36	0.4602	2.368	0.4602	2.368	0.4602	0.2562	0.02324	2.361	0.4602
b_yr	1980	0.2584	0.02352	0.2536	0.02354	0.2551	0.0235	0.2536	0.02354	2.38	0.4612	2.372	0.4615	2.379	0.4615	2.379	0.4615	0.2531	0.02354	2.373	0.4614
b_yr	1981	0.2945	0.02407	0.2894	0.02408	0.2919	0.02406	0.2894	0.02408	2.602	0.4671	2.593	0.4673	2.602	0.4673	2.602	0.4673	0.289	0.02408	2.594	0.4673
b_yr	1982	0.3108	0.02507	0.3056	0.02508	0.3075	0.02506	0.3056	0.02508	2.803	0.4772	2.793	0.4775	2.802	0.4775	2.802	0.4775	0.3052	0.02509	2.795	0.4774
b_yr	1983	0.3314	0.02428	0.3237	0.02428	0.326	0.02427	0.3237	0.02428	3.125	0.4831	3.113	0.4834	3.122	0.4834	3.122	0.4834	0.3233	0.02428	3.115	0.4833
b_yr	1984	0.2915	0.02558	0.2866	0.0256	0.2877	0.02558	0.2866	0.0256	2.84	0.4841	2.829	0.4844	2.838	0.4844	2.838	0.4844	0.2862	0.0256	2.831	0.4843
b_yr	1985	0.3084	0.0248	0.301	0.0248	0.3041	0.02478	0.301	0.0248	3.194	0.4946	3.182	0.4948	3.192	0.4949	3.192	0.4949	0.3005	0.0248	3.184	0.4948
b_yr	1986	0.3271	0.02346	0.3186	0.02346	0.3205	0.02345	0.3186	0.02346	3.78	0.5191	3.765	0.5194	3.776	0.5194	3.776	0.5194	0.3184	0.02346	3.767	0.5193
b_yr	1987	0.3214	0.02444	0.3123	0.02443	0.3141	0.02442	0.3123	0.02443	4.118	0.5691	4.102	0.5694	4.114	0.5694	4.114	0.5694	0.3117	0.02443	4.104	0.5693
b_yr	1988	0.3138	0.02355	0.3043	0.02355	0.3064	0.02354	0.3043	0.02355	4.534	0.6045	4.516	0.6047	4.529	0.6047	4.529	0.6047	0.3039	0.02355	4.519	0.6046
b_yr	1989	0.305	0.02408	0.2951	0.02408	0.298	0.02407	0.2951	0.02408	5.47	0.8363	5.453	0.8364	5.466	0.8364	5.466	0.8364	0.2946	0.02408	5.455	0.8364
b_yr	1990	0.2857	0.02373	0.2747	0.02374	0.277	0.02372	0.2746	0.02374	5.039	0.7301	5.018	0.7303	5.033	0.7303	5.033	0.7303	0.2742	0.02374	5.022	0.7303
b_yr	1991	0.2284	0.03565	0.2177	0.03566	0.222	0.03565	0.2177	0.03566	4.512	1.281	4.487	1.281	4.51	1.282	4.51	1.282	0.2169	0.03566	4.49	1.281
b_yr	1992	0.2188	0.03581	0.2072	0.03582	0.2108	0.03581	0.2071	0.03582	9.482	7.357	9.455	7.357	9.478	7.357	9.478	7.357	0.2064	0.03582	9.459	7.357
b_yr	1993	0.2119	0.03566	0.2	0.03568	0.2022	0.03566	0.2	0.03568	9.449	7.143	9.421	7.143	9.444	7.143	9.444	7.143	0.1994	0.03568	9.425	7.143
b_yr	1994	0.2081	0.03607	0.1951	0.03608	0.1981	0.03607	0.1951	0.03608	9.434	7.455	9.402	7.455	9.429	7.455	9.429	7.455	0.1944	0.03608	9.407	7.455
b_yr	1995	0.2027	0.03651	0.1893	0.03652	0.1932	0.0365	0.1893	0.03652	9.42	7.756	9.388	7.756	9.415	7.756	9.415	7.756	0.1887	0.03652	9.393	7.756
b_yr	1996	0.2044	0.03712	0.1899	0.03713	0.1916	0.03712	0.1899	0.03713	9.429	8.176	9.394	8.176	9.421	8.177	9.421	8.177	0.1891	0.03713	9.399	8.176
b_yr	1997	0.2035	0.03781	0.1899	0.03782	0.1931	0.0378	0.1899	0.03782	9.458	8.596	9.424	8.596	9.451	8.596	9.451	8.596	0.1892	0.03781	9.429	8.596
b_yr	1998	0.2119	0.03798	0.1958	0.03799	0.1995	0.03798	0.1958	0.03799	9.497	8.458	9.458	8.458	9.489	8.458	9.489	8.458	0.1954	0.03799	9.464	8.458
b_yr	1999	0.2184	0.0387	0.203	0.03871	0.2046	0.03869	0.2029	0.03871	9.545	8.748	9.505	8.749	9.534	8.749	9.534	8.749	0.2027	0.03871	9.511	8.749
b_yr	2000	0.2334	0.03954	0.2158	0.03955	0.2186	0.03954	0.2158	0.03955	9.611	9.098	9.568	9.098	9.6	9.098	9.6	9.098	0.2153	0.03955	9.575	9.098
b_yr	2001	0.2489	0.04112	0.2294	0.04113	0.2309	0.04111	0.2294	0.04113	9.679	10.01	9.63	10.01	9.664	10.01	9.664	10.01	0.2291	0.04113	9.637	10.01
b_yr	2002	0.2683	0.04179	0.2476	0.04182	0.2482	0.0418	0.2475	0.04182	9.773	9.981	9.72	9.981	9.756	9.981	9.756	9.981	0.2474	0.04181	9.729	9.981
b_yr	2003	0.2856	0.04348	0.2659	0.04348	0.268	0.04347	0.2659	0.04348	9.878	10.75	9.827	10.75	9.864	10.75	9.864	10.75	0.2655	0.04348	9.835	10.75
b_yr	2004	0.3122	0.04656	0.2907	0.04658	0.295	0.04656	0.2907	0.04658	9.998	12.48	9.942	12.48	9.984	12.48	9.984	12.48	0.2904	0.04658	9.951	12.48
b_yr	2005	0.3371	0.04793	0.3165	0.04795	0.3195	0.04793	0.3164	0.04795	10.13	12.78	10.08	12.78	10.12	12.78	10.12	12.78	0.3165	0.04795	10.09	12.78
b_yr	2006	0.3721	0.05077	0.3501	0.05079	0.3535	0.05076	0.3501	0.05079	10.3	14.02	10.24	14.03	10.28	14.03	10.28	14.03	0.3498	0.05079	10.25	14.03
b_yr	2007	0.4255	0.05281	0.3948	0.05285	0.3983	0.05281	0.3947	0.05285	10.48	14.53	10.4	14.53	10.45	14.53	10.45	14.53	0.3951	0.05284	10.41	14.53
b_yr	2008	0.4526	0.06121	0.427	0.0613	0.4277	0.06124	0.427	0.0613	10.66	19.44	10.59	19.44	10.64	19.44	10.64	19.44	0.427	0.0613	10.6	19.44
b_yr	2009	0.5069	0.06249	0.4772	0.06256	0.486	0.06251	0.4772	0.06256	10.88	19.26	10.8	19.26	10.86	19.26	10.86	19.26	0.4767	0.06255	10.82	19.26
b_yr	2010	0.5619	0.07305	0.5284	0.07315	0.5355	0.07308	0.5284	0.07315	11.11	25.01	11.02	25.01	11.09	25.01	11.09	25.01	0.5276	0.07315	11.04	25.01
b_yr	2011	0.6307	0.11	0.5898	0.1103	0.5924	0.1102	0.5898	0.1103	11.38	44.73	11.27	44.73	11.34	44.73	11.34	44.73	0.5904	0.1103	11.29	44.73
sex	2	0	0	0	0	0	0	0	0	0	0	0	0	0	0	0	0	0	0	0	0
sex	1	0.002952	0.01238	0.00134	0.01238	0.001937	0.01238	0.001338	0.01238	-0.522	0.6392	-0.521	0.6393	-0.5208	0.6398	-0.5208	0.6398	0.001318	0.01238	-0.5211	0.6392
mu	1	0.2978	0.01737	0.298	0.01735	0.2975	0.01734	0.298	0.01735	-2.87	0.4506	-2.87	0.4508	-2.873	0.4508	-2.873	0.4508	0.298	0.01735	-2.87	0.4508

## Sheet: Effects_RA
Model_Term	Level	Lin_Mendel_g_e_effect	Lin_Mendel_g_e_seEffect	Lin_Mendel_g_c_e_effect	Lin_Mendel_g_c_e_seEffect	Lin_Mendel_g_m_e_effect	Lin_Mendel_g_m_e_seEffect	Lin_Mendel_g_c_m_e_effect	Lin_Mendel_g_c_m_e_seEffect	Thr_Mendel_g_e_effect	Thr_Mendel_g_e_seEffect	Thr_Mendel_g_c_e_effect	Thr_Mendel_g_c_e_seEffect	Thr_Mendel_g_m_e_effect	Thr_Mendel_g_m_e_seEffect	Thr_Mendel_g_c_m_e_effect	Thr_Mendel_g_c_m_e_seEffect	Lin_Imprinting_g_c_e_effect	Lin_Imprinting_g_c_e_seEffect	Lin_Imprinting_g_m_e_effect	Lin_Imprinting_g_m_e_seEffect
sex.noOff	2.002	0	0	0	0	0	0	0	0	0	0	0	0	0	0	0	0	0	0	0	0
sex.noOff	2.004	0	0	0	0	0	0	0	0	0	0	0	0	0	0	0	0	0	0	0	0
sex.noOff	2.003	0	0	0	0	0	0	0	0	0	0	0	0	0	0	0	0	0	0	0	0
sex.noOff	2	0	0	0	0	0	0	0	0	0	0	0	0	0	0	0	0	0	0	0	0
sex.noOff	2.001	0	0	0	0	0	0	0	0	0	0	0	0	0	0	0	0	0	0	0	0
sex.noOff	2.006	0	0	0	0	0	0	0	0	0	0	0	0	0	0	0	0	0	0	0	0
sex.noOff	2.005	0	0	0	0	0	0	0	0	0	0	0	0	0	0	0	0	0	0	0	0
sex.noOff	2.007	0	0	0	0	0	0	0	0	0	0	0	0	0	0	0	0	0	0	0	0
sex.noOff	2.008	0	0	0	0	0	0	0	0	0	0	0	0	0	0	0	0	0	0	0	0
sex.noOff	2.009	0	0	0	0	0	0	0	0	0	0	0	0	0	0	0	0	0	0	0	0
sex.noOff	2.011	0	0	0	0	0	0	0	0	0	0	0	0	0	0	0	0	0	0	0	0
sex.noOff	2.01	0	0	0	0	0	0	0	0	0	0	0	0	0	0	0	0	0	0	0	0
sex.noOff	1.002	0	0	0	0	0	0	0	0	0	0	0	0	0	0	0	0	0	0	0	0
sex.noOff	1.004	0.0232	0.02371	0.02311	0.0237	0.02314	0.02371	0.02309	0.0237	0.2204	0.1271	0.2204	0.1271	0.2201	0.1271	0.2201	0.1271	0.02316	0.0237	0.02316	0.02371
sex.noOff	1.003	-0.01189	0.01595	-0.01247	0.01594	-0.01208	0.01594	-0.01221	0.01594	0.06574	0.08704	0.06574	0.08704	0.0657	0.08705	0.0657	0.08705	-0.01186	0.01594	-0.01211	0.01594
sex.noOff	1	0.1669	0.01895	0.1669	0.01895	0.1669	0.01895	0.1669	0.01895	0.7465	4.215	0.7465	4.215	0.7461	4.216	0.7461	4.216	0.1671	0.01894	0.1669	0.01895
sex.noOff	1.001	0.03131	0.01862	0.03096	0.01861	0.03151	0.01861	0.03138	0.01861	-0.1892	0.1218	-0.1892	0.1218	-0.1891	0.1218	-0.1891	0.1218	0.03165	0.0186	0.03148	0.01861
sex.noOff	1.006	0.05469	0.07309	0.05495	0.07309	0.05355	0.07305	0.05382	0.07307	0.4148	0.3896	0.4148	0.3896	0.414	0.3896	0.414	0.3896	0.05323	0.07307	0.05365	0.07305
sex.noOff	1.005	-0.03015	0.04287	-0.02945	0.04286	-0.02875	0.04287	-0.02864	0.04287	-0.007531	0.2293	-0.007531	0.2293	-0.007419	0.2294	-0.007419	0.2294	-0.0281	0.04286	-0.02887	0.04287
sex.noOff	1.007	0.01795	0.1219	0.01693	0.1218	0.0213	0.1218	0.02069	0.1218	0.1577	0.6477	0.1577	0.6477	0.1594	0.6477	0.1594	0.6477	0.02307	0.1218	0.02097	0.1218
sex.noOff	1.008	0.2339	0.2007	0.233	0.2007	0.2315	0.2005	0.2313	0.2006	1.445	1.123	1.445	1.123	1.442	1.124	1.442	1.124	0.2299	0.2005	0.2318	0.2006
sex.noOff	1.009	0.2012	0.2519	0.1924	0.2512	0.1931	0.2511	0.1907	0.2509	1.073	1.339	1.073	1.339	1.073	1.34	1.073	1.34	0.1898	0.2507	0.1934	0.2511
sex.noOff	1.011	-0.1484	0.3648	-0.1532	0.365	-0.1662	0.3648	-0.167	0.3649	-8.964	100	-8.964	100	-8.975	100	-8.975	100	-0.1778	0.3645	-0.1641	0.3648
sex.noOff	1.01	-0.1676	0.3643	-0.1398	0.3636	-0.1319	0.3638	-0.1274	0.3636	-9.503	100	-9.503	100	-9.494	100	-9.494	100	-0.1172	0.3633	-0.1331	0.3639
sex.SEI	2.002	0	0	0	0	0	0	0	0	0	0	0	0	0	0	0	0	0	0	0	0
sex.SEI	2.005	0	0	0	0	0	0	0	0	0	0	0	0	0	0	0	0	0	0	0	0
sex.SEI	2.003	0	0	0	0	0	0	0	0	0	0	0	0	0	0	0	0	0	0	0	0
sex.SEI	2.004	0	0	0	0	0	0	0	0	0	0	0	0	0	0	0	0	0	0	0	0
sex.SEI	2.001	0	0	0	0	0	0	0	0	0	0	0	0	0	0	0	0	0	0	0	0
sex.SEI	2.006	0	0	0	0	0	0	0	0	0	0	0	0	0	0	0	0	0	0	0	0
sex.SEI	1.002	0	0	0	0	0	0	0	0	0	0	0	0	0	0	0	0	0	0	0	0
sex.SEI	1.005	-0.04533	0.02789	-0.04539	0.02787	-0.04583	0.02788	-0.04578	0.02787	-0.2467	0.1643	-0.2467	0.1643	-0.247	0.1643	-0.247	0.1643	-0.04609	0.02787	-0.04582	0.02788
sex.SEI	1.003	-0.0566	0.01483	-0.05627	0.01482	-0.05624	0.01483	-0.05616	0.01483	-0.266	0.08694	-0.266	0.08694	-0.2656	0.08695	-0.2656	0.08695	-0.05599	0.01483	-0.05626	0.01483
sex.SEI	1.004	-0.09905	0.01821	-0.09856	0.0182	-0.09909	0.01821	-0.09889	0.01821	-0.5951	0.1117	-0.5951	0.1117	-0.5948	0.1117	-0.5948	0.1117	-0.09884	0.0182	-0.0991	0.01821
sex.SEI	1.001	-0.08746	0.0413	-0.08755	0.04127	-0.0882	0.04128	-0.08819	0.04127	-0.6288	0.2712	-0.6288	0.2712	-0.6288	0.2712	-0.6288	0.2712	-0.08873	0.04126	-0.08814	0.04128
sex.SEI	1.006	-0.0786	0.05657	-0.07882	0.0566	-0.0767	0.05657	-0.07731	0.05659	-0.8172	0.4744	-0.8172	0.4744	-0.8171	0.4744	-0.8171	0.4744	-0.07746	0.05657	-0.07659	0.05657
sex.b_yr	2.00194	0	0	0	0	0	0	0	0	0	0	0	0	0	0	0	0	0	0	0	0
sex.b_yr	2.00194	0	0	0	0	0	0	0	0	0	0	0	0	0	0	0	0	0	0	0	0
sex.b_yr	2.00194	0	0	0	0	0	0	0	0	0	0	0	0	0	0	0	0	0	0	0	0
sex.b_yr	2.00194	0	0	0	0	0	0	0	0	0	0	0	0	0	0	0	0	0	0	0	0
sex.b_yr	2.00194	0	0	0	0	0	0	0	0	0	0	0	0	0	0	0	0	0	0	0	0
sex.b_yr	2.00194	0	0	0	0	0	0	0	0	0	0	0	0	0	0	0	0	0	0	0	0
sex.b_yr	2.00195	0	0	0	0	0	0	0	0	0	0	0	0	0	0	0	0	0	0	0	0
sex.b_yr	2.00195	0	0	0	0	0	0	0	0	0	0	0	0	0	0	0	0	0	0	0	0
sex.b_yr	2.00195	0	0	0	0	0	0	0	0	0	0	0	0	0	0	0	0	0	0	0	0
sex.b_yr	2.00195	0	0	0	0	0	0	0	0	0	0	0	0	0	0	0	0	0	0	0	0
sex.b_yr	2.00195	0	0	0	0	0	0	0	0	0	0	0	0	0	0	0	0	0	0	0	0
sex.b_yr	2.00195	0	0	0	0	0	0	0	0	0	0	0	0	0	0	0	0	0	0	0	0
sex.b_yr	2.00195	0	0	0	0	0	0	0	0	0	0	0	0	0	0	0	0	0	0	0	0
sex.b_yr	2.00195	0	0	0	0	0	0	0	0	0	0	0	0	0	0	0	0	0	0	0	0
sex.b_yr	2.00195	0	0	0	0	0	0	0	0	0	0	0	0	0	0	0	0	0	0	0	0
sex.b_yr	2.00195	0	0	0	0	0	0	0	0	0	0	0	0	0	0	0	0	0	0	0	0
sex.b_yr	2.00196	0	0	0	0	0	0	0	0	0	0	0	0	0	0	0	0	0	0	0	0
sex.b_yr	2.00196	0	0	0	0	0	0	0	0	0	0	0	0	0	0	0	0	0	0	0	0
sex.b_yr	2.00196	0	0	0	0	0	0	0	0	0	0	0	0	0	0	0	0	0	0	0	0
sex.b_yr	2.00196	0	0	0	0	0	0	0	0	0	0	0	0	0	0	0	0	0	0	0	0
sex.b_yr	2.00196	0	0	0	0	0	0	0	0	0	0	0	0	0	0	0	0	0	0	0	0
sex.b_yr	2.00196	0	0	0	0	0	0	0	0	0	0	0	0	0	0	0	0	0	0	0	0
sex.b_yr	2.00196	0	0	0	0	0	0	0	0	0	0	0	0	0	0	0	0	0	0	0	0
sex.b_yr	2.00196	0	0	0	0	0	0	0	0	0	0	0	0	0	0	0	0	0	0	0	0
sex.b_yr	2.00196	0	0	0	0	0	0	0	0	0	0	0	0	0	0	0	0	0	0	0	0
sex.b_yr	2.00196	0	0	0	0	0	0	0	0	0	0	0	0	0	0	0	0	0	0	0	0
sex.b_yr	2.00197	0	0	0	0	0	0	0	0	0	0	0	0	0	0	0	0	0	0	0	0
sex.b_yr	2.00197	0	0	0	0	0	0	0	0	0	0	0	0	0	0	0	0	0	0	0	0
sex.b_yr	2.00197	0	0	0	0	0	0	0	0	0	0	0	0	0	0	0	0	0	0	0	0
sex.b_yr	2.00197	0	0	0	0	0	0	0	0	0	0	0	0	0	0	0	0	0	0	0	0
sex.b_yr	2.00197	0	0	0	0	0	0	0	0	0	0	0	0	0	0	0	0	0	0	0	0
sex.b_yr	2.00197	0	0	0	0	0	0	0	0	0	0	0	0	0	0	0	0	0	0	0	0
sex.b_yr	2.00197	0	0	0	0	0	0	0	0	0	0	0	0	0	0	0	0	0	0	0	0
sex.b_yr	2.00197	0	0	0	0	0	0	0	0	0	0	0	0	0	0	0	0	0	0	0	0
sex.b_yr	2.00197	0	0	0	0	0	0	0	0	0	0	0	0	0	0	0	0	0	0	0	0
sex.b_yr	2.00197	0	0	0	0	0	0	0	0	0	0	0	0	0	0	0	0	0	0	0	0
sex.b_yr	2.00197	0	0	0	0	0	0	0	0	0	0	0	0	0	0	0	0	0	0	0	0
sex.b_yr	2.00198	0	0	0	0	0	0	0	0	0	0	0	0	0	0	0	0	0	0	0	0
sex.b_yr	2.00198	0	0	0	0	0	0	0	0	0	0	0	0	0	0	0	0	0	0	0	0
sex.b_yr	2.00198	0	0	0	0	0	0	0	0	0	0	0	0	0	0	0	0	0	0	0	0
sex.b_yr	2.00198	0	0	0	0	0	0	0	0	0	0	0	0	0	0	0	0	0	0	0	0
sex.b_yr	2.00198	0	0	0	0	0	0	0	0	0	0	0	0	0	0	0	0	0	0	0	0
sex.b_yr	2.00198	0	0	0	0	0	0	0	0	0	0	0	0	0	0	0	0	0	0	0	0
sex.b_yr	2.00198	0	0	0	0	0	0	0	0	0	0	0	0	0	0	0	0	0	0	0	0
sex.b_yr	2.00198	0	0	0	0	0	0	0	0	0	0	0	0	0	0	0	0	0	0	0	0
sex.b_yr	2.00198	0	0	0	0	0	0	0	0	0	0	0	0	0	0	0	0	0	0	0	0
sex.b_yr	2.00198	0	0	0	0	0	0	0	0	0	0	0	0	0	0	0	0	0	0	0	0
sex.b_yr	2.00199	0	0	0	0	0	0	0	0	0	0	0	0	0	0	0	0	0	0	0	0
sex.b_yr	2.00199	0	0	0	0	0	0	0	0	0	0	0	0	0	0	0	0	0	0	0	0
sex.b_yr	2.00199	0	0	0	0	0	0	0	0	0	0	0	0	0	0	0	0	0	0	0	0
sex.b_yr	2.00199	0	0	0	0	0	0	0	0	0	0	0	0	0	0	0	0	0	0	0	0
sex.b_yr	2.00199	0	0	0	0	0	0	0	0	0	0	0	0	0	0	0	0	0	0	0	0
sex.b_yr	2.00199	0	0	0	0	0	0	0	0	0	0	0	0	0	0	0	0	0	0	0	0
sex.b_yr	2.00199	0	0	0	0	0	0	0	0	0	0	0	0	0	0	0	0	0	0	0	0
sex.b_yr	2.00199	0	0	0	0	0	0	0	0	0	0	0	0	0	0	0	0	0	0	0	0
sex.b_yr	2.00199	0	0	0	0	0	0	0	0	0	0	0	0	0	0	0	0	0	0	0	0
sex.b_yr	2.00199	0	0	0	0	0	0	0	0	0	0	0	0	0	0	0	0	0	0	0	0
sex.b_yr	1.00194	0	0	0	0	0	0	0	0	0	0	0	0	0	0	0	0	0	0	0	0
sex.b_yr	1.00194	0.01008	0.03626	0.009338	0.03624	0.00917	0.03625	0.008991	0.03625	0.06563	0.213	0.06563	0.213	0.06543	0.2131	0.06543	0.2131	0.008512	0.03624	0.009241	0.03625
sex.b_yr	1.00194	-0.0541	0.03544	-0.05445	0.03543	-0.05492	0.03544	-0.05499	0.03543	-0.3175	0.2137	-0.3175	0.2137	-0.318	0.2138	-0.318	0.2138	-0.05535	0.03543	-0.05482	0.03544
sex.b_yr	1.00194	-0.001782	0.03501	-0.00107	0.035	-0.001974	0.03501	-0.001769	0.035	0.02435	0.2076	0.02435	0.2076	0.02419	0.2077	0.02419	0.2077	-0.002315	0.035	-0.001902	0.03501
sex.b_yr	1.00194	0.01431	0.03519	0.01323	0.03518	0.01219	0.03519	0.012	0.03518	0.107	0.2098	0.107	0.2098	0.1061	0.2099	0.1061	0.2099	0.01124	0.03518	0.01236	0.03519
sex.b_yr	1.00194	-0.001256	0.03519	-0.002093	0.03518	-0.003441	0.03519	-0.00353	0.03519	-0.02682	0.2117	-0.02682	0.2117	-0.02788	0.2118	-0.02788	0.2118	-0.004476	0.03519	-0.003252	0.03519
sex.b_yr	1.00195	-0.06269	0.03544	-0.06294	0.03544	-0.06366	0.03544	-0.06367	0.03544	-0.2967	0.2108	-0.2967	0.2108	-0.2971	0.2108	-0.2971	0.2108	-0.06426	0.03544	-0.06357	0.03544
sex.b_yr	1.00195	-0.02351	0.03608	-0.02435	0.03606	-0.02546	0.03607	-0.02559	0.03606	-0.07581	0.2126	-0.07581	0.2126	-0.07679	0.2126	-0.07679	0.2126	-0.02652	0.03606	-0.02528	0.03607
sex.b_yr	1.00195	-0.03969	0.03652	-0.04156	0.03651	-0.04269	0.03652	-0.04303	0.03651	-0.168	0.2164	-0.168	0.2164	-0.1695	0.2164	-0.1695	0.2164	-0.04387	0.03651	-0.04247	0.03652
sex.b_yr	1.00195	-0.04705	0.03769	-0.04645	0.03767	-0.04774	0.03769	-0.04746	0.03768	-0.204	0.2221	-0.204	0.2221	-0.2043	0.2221	-0.2043	0.2221	-0.04815	0.03768	-0.04765	0.03769
sex.b_yr	1.00195	-0.03304	0.03945	-0.03353	0.03943	-0.03411	0.03945	-0.03416	0.03944	-0.104	0.2313	-0.104	0.2313	-0.1042	0.2313	-0.1042	0.2313	-0.03475	0.03944	-0.03403	0.03945
sex.b_yr	1.00195	-0.05842	0.03918	-0.05909	0.03917	-0.05985	0.03918	-0.05992	0.03918	-0.2139	0.2318	-0.2139	0.2318	-0.2142	0.2318	-0.2142	0.2318	-0.06049	0.03917	-0.05974	0.03918
sex.b_yr	1.00195	-0.03351	0.04206	-0.03313	0.04204	-0.03462	0.04206	-0.0344	0.04205	-0.1299	0.2532	-0.1299	0.2532	-0.1307	0.2532	-0.1307	0.2532	-0.03525	0.04205	-0.03447	0.04206
sex.b_yr	1.00195	-0.1291	0.04192	-0.1295	0.04191	-0.1309	0.04192	-0.1309	0.04192	-0.5793	0.2463	-0.5793	0.2463	-0.58	0.2463	-0.58	0.2463	-0.1317	0.04191	-0.1307	0.04192
sex.b_yr	1.00195	-0.007716	0.04316	-0.00763	0.04315	-0.008393	0.04316	-0.008369	0.04315	0.03296	0.2507	0.03296	0.2507	0.03269	0.2507	0.03269	0.2507	-0.008884	0.04315	-0.008285	0.04316
sex.b_yr	1.00195	-0.149	0.04591	-0.1493	0.0459	-0.1503	0.04591	-0.1503	0.04591	-0.6402	0.2702	-0.6402	0.2702	-0.6405	0.2702	-0.6405	0.2702	-0.1509	0.04591	-0.1502	0.04591
sex.b_yr	1.00195	-0.08814	0.0479	-0.08795	0.04788	-0.08912	0.0479	-0.08891	0.04789	-0.3263	0.2784	-0.3263	0.2784	-0.3266	0.2784	-0.3266	0.2784	-0.08975	0.04789	-0.08905	0.0479
sex.b_yr	1.00196	-0.06785	0.04817	-0.06911	0.04815	-0.06969	0.04816	-0.06983	0.04816	-0.2484	0.2808	-0.2484	0.2808	-0.2492	0.2808	-0.2492	0.2808	-0.07019	0.04815	-0.06962	0.04816
sex.b_yr	1.00196	-0.08966	0.04994	-0.08893	0.04992	-0.08973	0.04994	-0.0895	0.04993	-0.3766	0.2894	-0.3766	0.2894	-0.3767	0.2895	-0.3767	0.2895	-0.08928	0.04993	-0.08966	0.04994
sex.b_yr	1.00196	-0.02725	0.05245	-0.02672	0.05245	-0.02809	0.05245	-0.02781	0.05245	-0.002876	0.3035	-0.002876	0.3035	-0.002915	0.3036	-0.002915	0.3036	-0.02823	0.05244	-0.02802	0.05245
sex.b_yr	1.00196	-0.07826	0.05393	-0.07898	0.05392	-0.08121	0.05392	-0.08092	0.05392	-0.3035	0.3164	-0.3035	0.3164	-0.3039	0.3164	-0.3039	0.3164	-0.08156	0.05389	-0.08113	0.05392
sex.b_yr	1.00196	-0.09704	0.05615	-0.0974	0.05615	-0.09727	0.05615	-0.09725	0.05615	-0.4284	0.3335	-0.4284	0.3335	-0.4282	0.3335	-0.4282	0.3335	-0.09657	0.05613	-0.09735	0.05615
sex.b_yr	1.00196	-0.01014	0.05871	-0.0113	0.05871	-0.01328	0.0587	-0.01311	0.0587	0.02534	0.3365	0.02534	0.3365	0.02498	0.3365	0.02498	0.3365	-0.01364	0.05869	-0.01321	0.0587
sex.b_yr	1.00196	-0.02413	0.06236	-0.02312	0.06236	-0.02312	0.06234	-0.02285	0.06234	-0.08689	0.3858	-0.08689	0.3858	-0.08566	0.3859	-0.08566	0.3859	-0.02189	0.06233	-0.0232	0.06234
sex.b_yr	1.00196	-0.1241	0.06074	-0.1236	0.06075	-0.1262	0.06071	-0.1255	0.06073	-0.6586	0.3705	-0.6586	0.3705	-0.6586	0.3705	-0.6586	0.3705	-0.1261	0.0607	-0.1262	0.06071
sex.b_yr	1.00196	-0.06433	0.06307	-0.06479	0.06309	-0.05978	0.06305	-0.06085	0.06307	-0.3984	0.3992	-0.3984	0.3992	-0.3976	0.3993	-0.3976	0.3993	-0.06028	0.06305	-0.05981	0.06305
sex.b_yr	1.00196	0.01356	0.06773	0.01319	0.06774	0.01459	0.06771	0.01404	0.06773	-0.01933	0.4547	-0.01933	0.4547	-0.0196	0.4547	-0.0196	0.4547	0.01286	0.06771	0.01477	0.06771
sex.b_yr	1.00197	-0.03498	0.07188	-0.03368	0.07191	-0.03349	0.07188	-0.03303	0.0719	-0.1403	0.4589	-0.1403	0.4589	-0.139	0.459	-0.139	0.459	-0.03216	0.07188	-0.03375	0.07188
sex.b_yr	1.00197	-0.08745	0.07018	-0.08824	0.0702	-0.08985	0.07016	-0.0898	0.07018	-0.4577	0.4386	-0.4577	0.4386	-0.4593	0.4386	-0.4593	0.4386	-0.09098	0.07014	-0.08971	0.07016
sex.b_yr	1.00197	-0.03941	0.08416	-0.03973	0.08419	-0.04358	0.0841	-0.04349	0.08414	-0.3239	0.6078	-0.3239	0.6078	-0.3262	0.6079	-0.3262	0.6079	-0.04587	0.0841	-0.04304	0.0841
sex.b_yr	1.00197	-0.08737	0.07721	-0.08871	0.07723	-0.09051	0.07718	-0.09095	0.07721	-0.587	0.5158	-0.587	0.5158	-0.5895	0.5157	-0.5895	0.5157	-0.09235	0.07717	-0.09005	0.07718
sex.b_yr	1.00197	0.079	0.09006	0.08033	0.09007	0.07966	0.09	0.08025	0.09002	0.6099	0.7306	0.6099	0.7306	0.6083	0.7307	0.6083	0.7307	0.08056	0.08996	0.0795	0.08999
sex.b_yr	1.00197	0.09303	0.09033	0.09182	0.09034	0.09213	0.09025	0.0914	0.09028	6.558	16.32	6.558	16.32	6.554	16.32	6.554	16.32	0.09058	0.09023	0.09249	0.09025
sex.b_yr	1.00197	0.02957	0.08449	0.03041	0.08453	0.02639	0.08446	0.02724	0.08449	-0.08105	0.7097	-0.08105	0.7097	-0.07816	0.7098	-0.07816	0.7098	0.0257	0.08444	0.02648	0.08446
sex.b_yr	1.00197	0.05582	0.08764	0.05351	0.08762	0.05498	0.08758	0.05417	0.0876	1.135	1.242	1.135	1.242	1.135	1.242	1.135	1.242	0.05485	0.08756	0.0551	0.08758
sex.b_yr	1.00197	0.07129	0.09496	0.07201	0.09501	0.07075	0.09491	0.07158	0.09496	-4.636	10.32	-4.636	10.32	-4.633	10.32	-4.633	10.32	0.07313	0.0949	0.07039	0.09491
sex.b_yr	1.00198	0.03556	0.1081	0.03581	0.1081	0.03663	0.108	0.03692	0.1081	-0.1944	20.96	-0.1944	20.96	-0.1932	20.96	-0.1932	20.96	0.03832	0.108	0.0363	0.108
sex.b_yr	1.00198	0.07835	0.1023	0.07837	0.1024	0.07515	0.1023	0.07572	0.1023	5.53	12.81	5.53	12.81	5.53	12.81	5.53	12.81	0.07568	0.1023	0.07522	0.1023
sex.b_yr	1.00198	0.001249	0.1151	0.001795	0.1151	-0.006008	0.1151	-0.004396	0.1151	0.01333	17.26	0.01333	17.26	0.01162	17.26	0.01162	17.26	-0.006575	0.1151	-0.005979	0.1151
sex.b_yr	1.00198	0.07679	0.1126	0.07847	0.1127	0.06861	0.1126	0.07075	0.1127	0.5793	19.9	0.5793	19.9	0.5783	19.9	0.5783	19.9	0.06803	0.1126	0.0688	0.1126
sex.b_yr	1.00198	0.0701	0.1056	0.06878	0.1057	0.06445	0.1056	0.06462	0.1056	0.6383	18.34	0.6383	18.34	0.6361	18.34	0.6361	18.34	0.0626	0.1056	0.06483	0.1056
sex.b_yr	1.00198	0.05586	0.1082	0.05699	0.1082	0.05313	0.1081	0.05443	0.1082	0.3435	19.09	0.3435	19.09	0.343	19.09	0.343	19.09	0.05398	0.1081	0.0529	0.1081
sex.b_yr	1.00198	-0.005624	0.1038	-0.005436	0.1038	-0.0103	0.1037	-0.009347	0.1038	0.1146	14.88	0.1146	14.88	0.1145	14.88	0.1145	14.88	-0.0107	0.1037	-0.01028	0.1037
sex.b_yr	1.00198	0.008951	0.1123	0.01093	0.1124	0.008832	0.1123	0.01039	0.1123	0.4012	16.79	0.4012	16.79	0.4043	16.79	0.4043	16.79	0.01226	0.1123	0.008201	0.1123
sex.b_yr	1.00198	0.03854	0.1168	0.03823	0.1169	0.03502	0.1167	0.0354	0.1168	0.5942	18.05	0.5942	18.05	0.5912	18.05	0.5912	18.05	0.03516	0.1167	0.03516	0.1167
sex.b_yr	1.00198	0.09635	0.114	0.09662	0.114	0.09337	0.1139	0.09426	0.114	1.608	18.65	1.608	18.65	1.607	18.65	1.607	18.65	0.09466	0.1139	0.09321	0.1139
sex.b_yr	1.00198	0.03817	0.1185	0.03946	0.1186	0.03765	0.1185	0.03885	0.1185	1.099	17.91	1.099	17.91	1.102	17.91	1.102	17.91	0.04108	0.1184	0.03716	0.1185
sex.b_yr	1.00199	0.01196	0.1092	0.01183	0.1093	0.007048	0.1092	0.007775	0.1092	0.417	15.59	0.417	15.59	0.4151	15.58	0.4151	15.58	0.006615	0.1092	0.007234	0.1092
sex.b_yr	1.00199	-0.01481	0.1203	-0.01337	0.1203	-0.01774	0.1202	-0.01599	0.1202	-2.891	28.25	-2.891	28.25	-2.89	28.28	-2.89	28.28	-0.01389	0.1202	-0.01825	0.1202
sex.b_yr	1.00199	0.003508	0.1201	0.004676	0.1201	-0.001296	0.12	0.0004104	0.1201	0.7611	17.94	0.7611	17.94	0.7645	17.94	0.7645	17.94	-7.455e-05	0.1201	-0.001497	0.12
sex.b_yr	1.00199	-0.001195	0.124	0.0001355	0.1241	0.002646	0.1239	0.003584	0.124	0.509	18.8	0.509	18.8	0.514	18.81	0.514	18.81	0.006317	0.1239	0.001651	0.1239
sex.b_yr	1.00199	0.03681	0.1223	0.03757	0.1223	0.03	0.1222	0.03109	0.1223	1.56	17.88	1.56	17.88	1.56	17.88	1.56	17.88	0.02783	0.1222	0.03042	0.1222
sex.b_yr	1.00199	-0.01206	0.1244	-0.01102	0.1245	-0.01776	0.1244	-0.0161	0.1244	-0.3429	19.55	-0.3429	19.55	-0.3437	19.55	-0.3437	19.55	-0.01743	0.1243	-0.01784	0.1244
sex.b_yr	1.00199	0.02937	0.1399	0.02789	0.14	0.02763	0.1399	0.02713	0.1399	-0.5543	32.15	-0.5543	32.15	-0.5677	32.23	-0.5677	32.23	0.02634	0.1398	0.02785	0.1398
sex.b_yr	1.00199	-0.01873	0.1576	-0.01457	0.1578	-0.01874	0.1576	-0.01554	0.1577	-1.943	44.53	-1.943	44.53	-1.925	44.54	-1.925	44.54	-0.01163	0.1576	-0.02004	0.1576
sex.b_yr	1.00199	0.001543	0.1784	0.002733	0.1786	-0.004497	0.1783	-0.002627	0.1784	0.471	59.6	0.471	59.6	0.4719	59.6	0.4719	59.6	-0.002272	0.1782	-0.004673	0.1783
sex.b_yr	1.00199	-0.04965	0.273	-0.042	0.2732	-0.07056	0.273	-0.06245	0.2732	0.4538	94.97	0.4538	94.97	0.4551	94.97	0.4551	94.97	-0.0661	0.273	-0.07141	0.273
leg(beob,-3)	1	0.2044	0.06316	0.2061	0.06319	0.2039	0.06309	0.2047	0.06313	3.01	1.233	3.01	1.233	3.007	1.233	3.007	1.233	0.2027	0.0631	0.2039	0.06309
leg(beob,-3)	2	-0.02351	0.04079	-0.02386	0.04081	-0.02272	0.04076	-0.02308	0.04078	-1.215	0.7994	-1.215	0.7994	-1.212	0.7993	-1.212	0.7993	-0.02181	0.04076	-0.02271	0.04076
leg(beob,-3)	3	-0.05205	0.01805	-0.05198	0.01805	-0.05212	0.01804	-0.05203	0.01804	-0.01056	0.2696	-0.01056	0.2696	-0.01125	0.2696	-0.01125	0.2696	-0.05229	0.01804	-0.05215	0.01804
SEI_mut	1	0	0	0	0	0	0	0	0	0	0	0	0	0	0	0	0	0	0	0	0
SEI_mut	2	-0.01214	0.01088	-0.01156	0.0109	-0.01188	0.0109	-0.01181	0.0109	-0.07476	0.06877	-0.07476	0.06877	-0.07481	0.06879	-0.07481	0.06879	-0.01202	0.0109	-0.01182	0.0109
SEI_mut	5	0.003806	0.01275	0.004464	0.01279	0.004248	0.01278	0.004349	0.01279	0.02288	0.08043	0.02288	0.08043	0.02296	0.08045	0.02296	0.08045	0.004263	0.01279	0.004274	0.01278
SEI_mut	6	0.01419	0.01493	0.01458	0.01498	0.01373	0.01497	0.01391	0.01498	0.08048	0.09497	0.08048	0.09497	0.08023	0.095	0.08023	0.095	0.01352	0.01498	0.01377	0.01497
SEI_mut	4	-0.004217	0.01046	-0.003925	0.01049	-0.004179	0.01048	-0.00414	0.01048	-0.02473	0.06595	-0.02473	0.06595	-0.02488	0.06597	-0.02488	0.06597	-0.004322	0.01048	-0.004141	0.01048
SEI_mut	3	-0.03161	0.01266	-0.03135	0.01269	-0.03108	0.01268	-0.03128	0.01269	-0.2041	0.08252	-0.2041	0.08252	-0.2042	0.08254	-0.2042	0.08254	-0.03159	0.01268	-0.03096	0.01268
singleChild	2	0	0	0	0	0	0	0	0	0	0	0	0	0	0	0	0	0	0	0	0
singleChild	1	-0.02269	0.009158	-0.02236	0.009163	-0.02229	0.009159	-0.02231	0.009161	-0.1446	0.05836	-0.1446	0.05836	-0.1446	0.05836	-0.1446	0.05836	-0.02241	0.009161	-0.02225	0.009159
county	25	0	0	0	0	0	0	0	0	0	0	0	0	0	0	0	0	0	0	0	0
county	6	-0.01337	0.01905	-0.01315	0.01906	-0.01278	0.01906	-0.01282	0.01905	-0.0998	0.1227	-0.0998	0.1227	-0.0996	0.1227	-0.0996	0.1227	-0.01275	0.01902	-0.01279	0.01907
county	17	-0.02372	0.02008	-0.0234	0.02009	-0.02306	0.02009	-0.02317	0.02008	-0.1541	0.1295	-0.1541	0.1295	-0.154	0.1295	-0.154	0.1295	-0.0234	0.02004	-0.02301	0.0201
county	22	-0.008443	0.01921	-0.00843	0.01922	-0.007687	0.01922	-0.007894	0.01921	-0.05425	0.1249	-0.05425	0.1249	-0.05404	0.1249	-0.05404	0.1249	-0.007865	0.01918	-0.007654	0.01923
county	1	-0.002855	0.0145	-0.002748	0.01451	-0.002222	0.01451	-0.002329	0.0145	-0.03253	0.09504	-0.03253	0.09504	-0.03265	0.09504	-0.03265	0.09504	-0.002405	0.01448	-0.002214	0.01452
county	12	-0.02248	0.0151	-0.0225	0.01512	-0.02208	0.01512	-0.02223	0.01511	-0.139	0.09783	-0.139	0.09783	-0.1392	0.09784	-0.1392	0.09784	-0.02239	0.01508	-0.02205	0.01513
county	15	-0.009792	0.01778	-0.00959	0.01779	-0.009115	0.01779	-0.009205	0.01778	-0.05744	0.1154	-0.05744	0.1154	-0.05741	0.1154	-0.05741	0.1154	-0.009261	0.01774	-0.009103	0.0178
county	18	-0.02098	0.02022	-0.02105	0.02022	-0.02054	0.02022	-0.02078	0.0202	-0.1482	0.1293	-0.1482	0.1293	-0.1484	0.1293	-0.1484	0.1293	-0.02103	0.02016	-0.02046	0.02023
county	13	-0.005927	0.02275	-0.006111	0.02275	-0.005215	0.02275	-0.00545	0.02273	-0.02868	0.1466	-0.02868	0.1466	-0.0283	0.1466	-0.0283	0.1466	-0.005516	0.02269	-0.005208	0.02276
county	16	0.01827	0.01964	0.01769	0.01967	0.0182	0.01967	0.01788	0.01966	0.109	0.1287	0.109	0.1287	0.1086	0.1287	0.1086	0.1287	0.01751	0.01962	0.0183	0.01968
county	3	-0.0181	0.0207	-0.01813	0.02072	-0.01744	0.02074	-0.01761	0.02072	-0.1318	0.1322	-0.1318	0.1322	-0.1319	0.1322	-0.1319	0.1322	-0.01782	0.02069	-0.01743	0.02074
county	19	-0.06284	0.01978	-0.0629	0.01978	-0.06276	0.01978	-0.06286	0.01976	-0.3953	0.1244	-0.3953	0.1244	-0.3954	0.1244	-0.3954	0.1244	-0.06315	0.01972	-0.06271	0.01979
county	14	-0.03645	0.01511	-0.03651	0.01513	-0.03619	0.01513	-0.03629	0.01512	-0.2242	0.09718	-0.2242	0.09718	-0.2242	0.09719	-0.2242	0.09719	-0.03639	0.01509	-0.03617	0.01513
county	10	-0.01663	0.02221	-0.01681	0.02222	-0.01628	0.02222	-0.01648	0.02221	-0.0978	0.1404	-0.0978	0.1404	-0.09777	0.1404	-0.09777	0.1404	-0.01657	0.02216	-0.01624	0.02223
county	7	-0.02405	0.02314	-0.02474	0.02315	-0.02401	0.02315	-0.02438	0.02313	-0.151	0.1464	-0.151	0.1464	-0.1516	0.1464	-0.1516	0.1464	-0.02458	0.02309	-0.02393	0.02316
county	5	-0.0006673	0.0181	-0.00124	0.01812	-0.0004862	0.01812	-0.0007597	0.01811	-0.008728	0.1168	-0.008728	0.1168	-0.008929	0.1168	-0.008929	0.1168	-0.0007936	0.01807	-0.0004597	0.01813
county	11	-0.0124	0.01885	-0.0128	0.01887	-0.01179	0.01886	-0.01209	0.01885	-0.0734	0.1205	-0.0734	0.1205	-0.07355	0.1206	-0.07355	0.1206	-0.01212	0.01882	-0.01176	0.01887
county	24	0.01475	0.0203	0.01485	0.02033	0.01523	0.02033	0.01509	0.02032	0.09889	0.1352	0.09889	0.1352	0.099	0.1353	0.099	0.1353	0.01497	0.02029	0.01528	0.02034
county	20	-0.03303	0.01942	-0.03412	0.01943	-0.03384	0.01943	-0.03422	0.01942	-0.2292	0.1233	-0.2292	0.1233	-0.23	0.1233	-0.23	0.1233	-0.03478	0.01938	-0.03371	0.01944
county	4	-0.05295	0.02084	-0.05297	0.02085	-0.05268	0.02085	-0.05282	0.02084	-0.3444	0.1317	-0.3444	0.1317	-0.3448	0.1317	-0.3448	0.1317	-0.05294	0.0208	-0.05262	0.02086
county	9	-0.03151	0.03441	-0.03184	0.03441	-0.03117	0.03441	-0.03145	0.03439	-0.242	0.2206	-0.242	0.2206	-0.2419	0.2206	-0.2419	0.2206	-0.03158	0.03434	-0.0311	0.03443
county	23	0.0033	0.02778	0.003067	0.02778	0.004059	0.02779	0.003743	0.02778	0.01002	0.1806	0.01002	0.1806	0.01008	0.1806	0.01008	0.1806	0.003647	0.02773	0.00411	0.02781
county	21	-0.0249	0.01952	-0.02517	0.01952	-0.02447	0.01953	-0.02479	0.01952	-0.1942	0.1249	-0.1942	0.1249	-0.1945	0.1249	-0.1945	0.1249	-0.02508	0.01948	-0.02437	0.01954
county	2	0.02877	0.0327	0.02879	0.03269	0.02964	0.03269	0.0295	0.03269	0.1923	0.2091	0.1923	0.2091	0.1928	0.2091	0.1928	0.2091	0.02951	0.03268	0.0296	0.0327
county	8	0.01124	0.0193	0.01059	0.01932	0.01126	0.01932	0.01093	0.01931	0.07961	0.1272	0.07961	0.1272	0.07924	0.1272	0.07924	0.1272	0.01091	0.01928	0.01134	0.01933
county	999	-0.03152	0.1112	-0.02898	0.1112	-0.02915	0.1111	-0.0277	0.1112	3.978	14.85	3.978	14.85	3.98	14.85	3.98	14.85	-0.02559	0.1111	-0.02988	0.1111
noOff	2	0	0	0	0	0	0	0	0	0	0	0	0	0	0	0	0	0	0	0	0
noOff	4	-0.1407	0.01453	-0.1405	0.01452	-0.1405	0.01451	-0.1404	0.01452	-0.6969	0.08042	-0.6969	0.08042	-0.6969	0.08043	-0.6969	0.08043	-0.1404	0.01451	-0.1404	0.01451
noOff	3	-0.09534	0.009122	-0.09471	0.009119	-0.09478	0.009115	-0.09466	0.009116	-0.4943	0.05315	-0.4943	0.05315	-0.4941	0.05316	-0.4941	0.05316	-0.09477	0.009115	-0.09479	0.009116
noOff	0	0.194	0.01069	0.1943	0.01069	0.1942	0.01069	0.1943	0.01069	8.258	2.555	8.258	2.555	8.258	2.556	8.258	2.556	0.1944	0.01068	0.1941	0.01069
noOff	1	0.1076	0.009869	0.1078	0.009867	0.1078	0.009863	0.1078	0.009863	0.8463	0.07808	0.8463	0.07808	0.8464	0.07808	0.8464	0.07808	0.1077	0.009862	0.1078	0.009863
noOff	6	-0.2699	0.04786	-0.2692	0.04785	-0.2699	0.04781	-0.2697	0.04782	-1.298	0.2541	-1.298	0.2541	-1.298	0.2541	-1.298	0.2541	-0.2698	0.0478	-0.2698	0.04781
noOff	5	-0.2027	0.02604	-0.2026	0.02603	-0.2025	0.02602	-0.2025	0.02602	-0.9755	0.1386	-0.9755	0.1386	-0.9756	0.1387	-0.9756	0.1387	-0.2026	0.02602	-0.2025	0.02602
noOff	7	-0.322	0.08493	-0.3212	0.08495	-0.3211	0.08486	-0.321	0.08489	-1.431	0.4405	-1.431	0.4405	-1.43	0.4406	-1.43	0.4406	-0.3208	0.08487	-0.3212	0.08486
noOff	8	-0.377	0.1504	-0.3761	0.1504	-0.3771	0.1502	-0.3768	0.1503	-2.006	0.8852	-2.006	0.8852	-2.006	0.8853	-2.006	0.8853	-0.3769	0.1502	-0.3771	0.1502
noOff	9	-0.4126	0.1778	-0.417	0.1773	-0.4124	0.1771	-0.4136	0.1771	-1.93	0.9502	-1.93	0.9502	-1.93	0.9502	-1.93	0.9502	-0.4129	0.1769	-0.4126	0.1771
noOff	11	-0.5362	0.2298	-0.5354	0.2299	-0.5404	0.2296	-0.5396	0.2297	-3.028	1.402	-3.028	1.402	-3.03	1.402	-3.03	1.402	-0.5426	0.2296	-0.54	0.2296
noOff	10	-0.5045	0.2297	-0.5297	0.2285	-0.5287	0.2287	-0.5331	0.2284	-2.227	1.255	-2.227	1.255	-2.231	1.254	-2.231	1.254	-0.536	0.2282	-0.5287	0.2287
SEI	2	0	0	0	0	0	0	0	0	0	0	0	0	0	0	0	0	0	0	0	0
SEI	5	0.02665	0.01921	0.02666	0.01921	0.0268	0.0192	0.02674	0.0192	0.1587	0.1206	0.1587	0.1206	0.1585	0.1206	0.1585	0.1206	0.02676	0.0192	0.02682	0.0192
SEI	3	0.01612	0.008092	0.01622	0.00809	0.01603	0.008086	0.01609	0.008086	0.07653	0.05153	0.07653	0.05153	0.07647	0.05154	0.07647	0.05154	0.016	0.008085	0.01602	0.008086
SEI	4	0.06134	0.01054	0.06132	0.01054	0.06131	0.01054	0.0613	0.01054	0.4016	0.07236	0.4016	0.07236	0.4016	0.07237	0.4016	0.07237	0.06115	0.01054	0.06132	0.01054
SEI	1	0.1132	0.02698	0.1135	0.02696	0.113	0.02696	0.1131	0.02696	0.7635	0.1925	0.7635	0.1925	0.7634	0.1926	0.7634	0.1926	0.113	0.02696	0.113	0.02696
SEI	6	0.04979	0.02753	0.05004	0.02752	0.0504	0.02751	0.05065	0.02751	0.663	0.2621	0.663	0.2621	0.6635	0.2621	0.6635	0.2621	0.0519	0.02751	0.05018	0.02751
b_yr	1939	0	0	0	0	0	0	0	0	0	0	0	0	0	0	0	0	0	0	0	0
b_yr	1940	-0.02514	0.0208	-0.02486	0.02079	-0.02518	0.02078	-0.02505	0.02078	-0.1435	0.134	-0.1435	0.134	-0.1435	0.134	-0.1435	0.134	-0.02501	0.02078	-0.02518	0.02078
b_yr	1941	0.002253	0.02127	0.002639	0.02126	0.00251	0.02125	0.002629	0.02125	0.05211	0.1448	0.05211	0.1448	0.05219	0.1448	0.05219	0.1448	0.002625	0.02125	0.002489	0.02125
b_yr	1942	-0.04239	0.02132	-0.04239	0.02131	-0.04227	0.0213	-0.04227	0.0213	-0.2507	0.1419	-0.2507	0.1419	-0.2506	0.1419	-0.2506	0.1419	-0.04209	0.0213	-0.04229	0.0213
b_yr	1943	-0.049	0.02159	-0.04834	0.02158	-0.04819	0.02158	-0.04806	0.02158	-0.2869	0.1457	-0.2869	0.1457	-0.2867	0.1457	-0.2867	0.1457	-0.04794	0.02158	-0.04824	0.02158
b_yr	1944	-0.02412	0.02254	-0.02437	0.02253	-0.02407	0.02253	-0.02414	0.02253	-0.1088	0.1561	-0.1088	0.1561	-0.1089	0.1561	-0.1089	0.1561	-0.02394	0.02253	-0.0241	0.02253
b_yr	1945	-0.04263	0.02321	-0.04247	0.0232	-0.04236	0.02319	-0.04231	0.02319	-0.2273	0.1604	-0.2273	0.1604	-0.2273	0.1604	-0.2273	0.1604	-0.04213	0.02319	-0.04241	0.02319
b_yr	1946	-0.06784	0.02395	-0.06726	0.02394	-0.0672	0.02393	-0.06706	0.02393	-0.3864	0.1647	-0.3864	0.1647	-0.3863	0.1648	-0.3863	0.1648	-0.06672	0.02393	-0.06725	0.02393
b_yr	1947	-0.06172	0.02448	-0.06078	0.02447	-0.06083	0.02446	-0.0606	0.02446	-0.3563	0.1691	-0.3563	0.1691	-0.3559	0.1691	-0.3559	0.1691	-0.06046	0.02446	-0.0609	0.02446
b_yr	1948	-0.07312	0.02584	-0.0739	0.02582	-0.07322	0.02582	-0.07346	0.02582	-0.4273	0.1754	-0.4273	0.1754	-0.4274	0.1754	-0.4274	0.1754	-0.07306	0.02581	-0.07325	0.02582
b_yr	1949	-0.09084	0.02666	-0.08991	0.02665	-0.08976	0.02665	-0.08958	0.02664	-0.5342	0.1796	-0.5342	0.1796	-0.5339	0.1797	-0.5339	0.1797	-0.0892	0.02664	-0.08983	0.02665
b_yr	1950	-0.08934	0.0277	-0.0887	0.02768	-0.08841	0.02768	-0.0883	0.02768	-0.5458	0.1866	-0.5458	0.1866	-0.5456	0.1867	-0.5456	0.1867	-0.08797	0.02768	-0.08848	0.02768
b_yr	1951	-0.07283	0.02925	-0.07224	0.02924	-0.0719	0.02923	-0.07179	0.02923	-0.4475	0.197	-0.4475	0.197	-0.4472	0.1971	-0.4472	0.1971	-0.07147	0.02923	-0.07198	0.02923
b_yr	1952	-0.08815	0.02943	-0.0878	0.02942	-0.0874	0.02942	-0.08736	0.02942	-0.5329	0.1947	-0.5329	0.1947	-0.5326	0.1948	-0.5326	0.1948	-0.08701	0.02941	-0.08746	0.02942
b_yr	1953	-0.1102	0.03068	-0.1098	0.03067	-0.1098	0.03066	-0.1096	0.03066	-0.6647	0.1991	-0.6647	0.1991	-0.6644	0.1991	-0.6644	0.1991	-0.1092	0.03066	-0.1098	0.03066
b_yr	1954	-0.1042	0.03244	-0.1043	0.03244	-0.1039	0.03243	-0.1039	0.03243	-0.6453	0.2086	-0.6453	0.2086	-0.6452	0.2086	-0.6452	0.2086	-0.1035	0.03243	-0.1039	0.03243
b_yr	1955	-0.1127	0.03136	-0.1122	0.03134	-0.1117	0.03134	-0.1117	0.03134	-0.7118	0.2022	-0.7118	0.2022	-0.7114	0.2022	-0.7114	0.2022	-0.1113	0.03133	-0.1117	0.03134
b_yr	1956	-0.1083	0.03275	-0.1072	0.03274	-0.1067	0.03273	-0.1066	0.03273	-0.6891	0.2095	-0.6891	0.2095	-0.6885	0.2095	-0.6885	0.2095	-0.1062	0.03273	-0.1068	0.03273
b_yr	1957	-0.1123	0.03338	-0.1117	0.03337	-0.1111	0.03336	-0.111	0.03336	-0.6839	0.2104	-0.6839	0.2104	-0.6834	0.2104	-0.6834	0.2104	-0.1105	0.03336	-0.1111	0.03336
b_yr	1958	-0.1484	0.0347	-0.1489	0.03469	-0.1471	0.03467	-0.1476	0.03467	-0.9156	0.2157	-0.9156	0.2157	-0.9157	0.2157	-0.9157	0.2157	-0.1472	0.03467	-0.147	0.03467
b_yr	1959	-0.1132	0.03495	-0.1127	0.03494	-0.1096	0.03491	-0.1102	0.03492	-0.7385	0.2198	-0.7385	0.2198	-0.7384	0.2198	-0.7384	0.2198	-0.1093	0.03491	-0.1096	0.03491
b_yr	1960	-0.02473	0.03664	-0.02565	0.03664	-0.02259	0.03662	-0.02375	0.03663	-0.2579	0.2414	-0.2579	0.2414	-0.2587	0.2414	-0.2587	0.2414	-0.02356	0.03662	-0.02232	0.03662
b_yr	1961	-0.07439	0.03724	-0.07431	0.03724	-0.07083	0.03721	-0.07195	0.03722	-0.5377	0.2324	-0.5377	0.2324	-0.5384	0.2325	-0.5384	0.2325	-0.07183	0.03722	-0.07053	0.03721
b_yr	1962	-0.03552	0.03802	-0.03724	0.03803	-0.03355	0.038	-0.03525	0.03801	-0.348	0.2508	-0.348	0.2508	-0.3502	0.2508	-0.3502	0.2508	-0.0354	0.03801	-0.03309	0.038
b_yr	1963	0.02128	0.03837	0.01885	0.03838	0.02512	0.03833	0.02249	0.03835	0.008393	0.2605	0.008393	0.2605	0.005609	0.2606	0.005609	0.2606	0.02172	0.03833	0.0258	0.03833
b_yr	1964	0.05884	0.03797	0.05627	0.03797	0.06031	0.03794	0.058	0.03795	0.2717	0.2681	0.2717	0.2681	0.2684	0.2682	0.2684	0.2682	0.05694	0.03795	0.06109	0.03794
b_yr	1965	0.085	0.04067	0.0817	0.04068	0.08569	0.04065	0.08294	0.04066	0.4601	0.2962	0.4601	0.2962	0.4552	0.2962	0.4552	0.2962	0.08126	0.04065	0.08675	0.04065
b_yr	1966	0.01142	0.03984	0.00603	0.03984	0.01025	0.03982	0.006359	0.03983	-0.1927	0.2594	-0.1927	0.2594	-0.2013	0.2595	-0.2013	0.2595	0.002238	0.03982	0.01188	0.03981
b_yr	1967	0.08297	0.04248	0.07845	0.04249	0.08473	0.04246	0.08067	0.04247	0.3402	0.303	0.3402	0.303	0.3324	0.303	0.3324	0.303	0.07736	0.04246	0.08628	0.04246
b_yr	1968	0.1394	0.04398	0.1338	0.04398	0.1406	0.04394	0.1363	0.04395	0.8028	0.3316	0.8028	0.3316	0.7952	0.3316	0.7952	0.3316	0.1329	0.04394	0.1421	0.04394
b_yr	1969	0.1274	0.04587	0.1219	0.04588	0.1286	0.04583	0.1242	0.04585	0.6466	0.3263	0.6466	0.3263	0.6389	0.3263	0.6389	0.3263	0.1199	0.04583	0.1303	0.04583
b_yr	1970	0.1801	0.0463	0.1735	0.04631	0.1766	0.04628	0.1717	0.04629	1.031	0.3619	1.031	0.3619	1.019	0.3619	1.019	0.3619	0.1642	0.04627	0.179	0.04628
b_yr	1971	0.2303	0.04873	0.2247	0.04873	0.2294	0.04868	0.225	0.0487	1.947	0.5151	1.947	0.5151	1.939	0.5151	1.939	0.5151	0.22	0.04867	0.2314	0.04868
b_yr	1972	0.2325	0.05056	0.2246	0.05057	0.2308	0.05054	0.225	0.05055	1.675	0.4836	1.675	0.4836	1.662	0.4836	1.662	0.4836	0.2182	0.05053	0.2333	0.05054
b_yr	1973	0.219	0.05571	0.2122	0.05572	0.2135	0.05568	0.2086	0.05569	1.851	0.6622	1.851	0.6622	1.839	0.6622	1.839	0.6622	0.199	0.05566	0.2162	0.05568
b_yr	1974	0.2797	0.05687	0.2721	0.05689	0.2779	0.05684	0.2719	0.05687	8.043	10.26	8.043	10.26	8.03	10.26	8.03	10.26	0.2637	0.05684	0.2806	0.05684
b_yr	1975	0.2967	0.05961	0.2897	0.0596	0.2903	0.05957	0.2853	0.05958	8.714	13.72	8.714	13.72	8.7	13.72	8.7	13.72	0.2755	0.05955	0.2932	0.05957
b_yr	1976	0.2672	0.06191	0.2599	0.06192	0.263	0.06186	0.2575	0.06188	2.945	1.068	2.945	1.068	2.932	1.068	2.932	1.068	0.2479	0.06184	0.2658	0.06186
b_yr	1977	0.273	0.06145	0.2662	0.06144	0.269	0.06139	0.2638	0.0614	7.726	9.379	7.726	9.379	7.713	9.379	7.713	9.379	0.2547	0.06137	0.2717	0.06139
b_yr	1978	0.3104	0.06715	0.3028	0.06718	0.3084	0.06711	0.3025	0.06714	8.295	12.76	8.295	12.76	8.282	12.76	8.282	12.76	0.2948	0.0671	0.3111	0.06711
b_yr	1979	0.3117	0.06673	0.3052	0.06674	0.305	0.06667	0.3002	0.06669	8.278	11.7	8.278	11.7	8.264	11.7	8.264	11.7	0.2903	0.06665	0.3078	0.06667
b_yr	1980	0.3198	0.06881	0.3126	0.06881	0.3151	0.06875	0.3098	0.06876	8.547	13.49	8.547	13.49	8.532	13.5	8.532	13.5	0.3008	0.06872	0.3179	0.06875
b_yr	1981	0.3196	0.06629	0.3121	0.0663	0.3173	0.06624	0.3114	0.06626	8.097	9.336	8.097	9.336	8.084	9.335	8.084	9.335	0.3028	0.06623	0.3201	0.06624
b_yr	1982	0.3053	0.06911	0.2971	0.06911	0.3013	0.06904	0.2952	0.06907	7.816	9.85	7.816	9.85	7.801	9.85	7.801	9.85	0.2852	0.06902	0.3043	0.06904
b_yr	1983	0.2989	0.07547	0.2915	0.0755	0.2945	0.07542	0.2889	0.07545	7.763	11.5	7.763	11.5	7.75	11.49	7.75	11.49	0.2793	0.07541	0.2974	0.07542
b_yr	1984	0.3021	0.08001	0.2943	0.08004	0.3	0.07995	0.2938	0.07998	7.564	11.62	7.564	11.62	7.55	11.62	7.55	11.62	0.2842	0.07993	0.3029	0.07995
b_yr	1985	0.3045	0.08001	0.2965	0.08002	0.2995	0.07996	0.2935	0.07998	7.478	11.27	7.478	11.27	7.462	11.27	7.462	11.27	0.2824	0.07993	0.3026	0.07996
b_yr	1986	0.2981	0.07501	0.2908	0.07503	0.297	0.07496	0.291	0.07499	7.262	9.23	7.262	9.23	7.251	9.228	7.251	9.228	0.2819	0.07495	0.2997	0.07496
b_yr	1987	0.3075	0.07814	0.2986	0.07817	0.3019	0.0781	0.2953	0.07813	7.2	10.06	7.2	10.06	7.181	10.06	7.181	10.06	0.2826	0.07809	0.3054	0.0781
b_yr	1988	0.3132	0.08692	0.305	0.08696	0.3108	0.08686	0.3043	0.0869	7.018	11.89	7.018	11.89	7	11.9	7	11.9	0.2944	0.08685	0.3139	0.08686
b_yr	1989	0.3285	0.08232	0.3197	0.08243	0.3214	0.08235	0.3149	0.0824	7.347	10.29	7.347	10.29	7.326	10.29	7.326	10.29	0.3015	0.08237	0.3251	0.08235
b_yr	1990	0.3334	0.08852	0.3231	0.08854	0.3321	0.08843	0.324	0.08846	6.72	11.52	6.72	11.52	6.699	11.52	6.699	11.52	0.313	0.0884	0.3356	0.08843
b_yr	1991	0.3677	0.1425	0.3552	0.1426	0.3601	0.1424	0.3512	0.1425	3.737	19.43	3.737	19.43	3.715	19.43	3.715	19.43	0.3357	0.1424	0.3646	0.1424
b_yr	1992	0.3487	0.1426	0.3375	0.1427	0.3423	0.1426	0.3341	0.1426	2.009	20.36	2.009	20.36	1.989	20.36	1.989	20.36	0.3198	0.1426	0.3465	0.1426
b_yr	1993	0.3795	0.155	0.3643	0.1551	0.3679	0.155	0.3575	0.155	2.628	22.93	2.628	22.93	2.587	22.96	2.587	22.96	0.3378	0.155	0.3734	0.155
b_yr	1994	0.3826	0.1582	0.3677	0.1583	0.3696	0.1581	0.3596	0.1582	0.4106	35.52	0.4106	35.52	0.3804	35.52	0.3804	35.52	0.3393	0.1581	0.3752	0.1581
b_yr	1995	0.4037	0.2199	0.3858	0.22	0.3957	0.2197	0.383	0.2199	0.5242	65.02	0.5242	65.02	0.4916	65.02	0.4916	65.02	0.3625	0.2197	0.4017	0.2197
sex	2	0	0	0	0	0	0	0	0	0	0	0	0	0	0	0	0	0	0	0	0
sex	1	-0.1019	0.02702	-0.1016	0.02701	-0.1006	0.02702	-0.1007	0.02701	-0.5036	0.1602	-0.5036	0.1602	-0.5033	0.1603	-0.5033	0.1603	-0.1003	0.02701	-0.1007	0.02702
mu	1	0.672	0.0463	0.6694	0.04633	0.6704	0.04628	0.6698	0.04629	-0.4032	0.7406	-0.4032	0.7406	-0.4016	0.7405	-0.4016	0.7405	0.6711	0.04627	0.6704	0.04628
